# Supplementary material for: Multiplexed detection of SARS-CoV-2 and other respiratory infections in high throughput by SARSeq
Source: Nat Commun. 2021 May 25;12:3132. doi: 10.1038/s41467-021-22664-5 (PMC8149640; doi:10.1038/s41467-021-22664-5)
Supplement: Supplementary file 5 — Supplementary Data 2 [file 41467_2021_22664_MOESM5_ESM.xlsx]

## Sheet: Forward primers
Supplementary Table 1
	Forward primers
Well ID	testing ID	Adapter	UMI	Well ID	specific sequence	fused sequence
N1-F-A1	N1-F-5	CTACACGACGCTCTTCCGATCT	N	CCAATACT	gaccccaaaatcagcgaaat	CTACACGACGCTCTTCCGATCTNCCAATACTgaccccaaaatcagcgaaat
N1-F-A2	N1-F-6	CTACACGACGCTCTTCCGATCT	NN	TCGCGCAT	gaccccaaaatcagcgaaat	CTACACGACGCTCTTCCGATCTNNTCGCGCATgaccccaaaatcagcgaaat
N1-F-A3	N1-F-7	CTACACGACGCTCTTCCGATCT	NNN	GTGTGAAC	gaccccaaaatcagcgaaat	CTACACGACGCTCTTCCGATCTNNNGTGTGAACgaccccaaaatcagcgaaat
N1-F-A4	N1-F-8	CTACACGACGCTCTTCCGATCT	NNNN	GGTGGCAC	gaccccaaaatcagcgaaat	CTACACGACGCTCTTCCGATCTNNNNGGTGGCACgaccccaaaatcagcgaaat
N1-F-A5	N1-F-9	CTACACGACGCTCTTCCGATCT	N	TAGGTGCT	gaccccaaaatcagcgaaat	CTACACGACGCTCTTCCGATCTNTAGGTGCTgaccccaaaatcagcgaaat
N1-F-A6	N1-F-10	CTACACGACGCTCTTCCGATCT	NN	GAGCGGTT	gaccccaaaatcagcgaaat	CTACACGACGCTCTTCCGATCTNNGAGCGGTTgaccccaaaatcagcgaaat
N1-F-A7	N1-F-11	CTACACGACGCTCTTCCGATCT	NNN	AGGATTAG	gaccccaaaatcagcgaaat	CTACACGACGCTCTTCCGATCTNNNAGGATTAGgaccccaaaatcagcgaaat
N1-F-A8	N1-F-12	CTACACGACGCTCTTCCGATCT	NNNN	GTGAGCCA	gaccccaaaatcagcgaaat	CTACACGACGCTCTTCCGATCTNNNNGTGAGCCAgaccccaaaatcagcgaaat
N1-F-A9	N1-F-13	CTACACGACGCTCTTCCGATCT	N	AATTATGC	gaccccaaaatcagcgaaat	CTACACGACGCTCTTCCGATCTNAATTATGCgaccccaaaatcagcgaaat
N1-F-A10	N1-F-14	CTACACGACGCTCTTCCGATCT	NN	TTACGCCG	gaccccaaaatcagcgaaat	CTACACGACGCTCTTCCGATCTNNTTACGCCGgaccccaaaatcagcgaaat
N1-F-A11	N1-F-15	CTACACGACGCTCTTCCGATCT	NNN	GTAGTGAT	gaccccaaaatcagcgaaat	CTACACGACGCTCTTCCGATCTNNNGTAGTGATgaccccaaaatcagcgaaat
N1-F-A12	N1-F-16	CTACACGACGCTCTTCCGATCT	NNNN	TGGTTGCA	gaccccaaaatcagcgaaat	CTACACGACGCTCTTCCGATCTNNNNTGGTTGCAgaccccaaaatcagcgaaat
N1-F-B1	N1-F-17	CTACACGACGCTCTTCCGATCT	N	GTCCGACC	gaccccaaaatcagcgaaat	CTACACGACGCTCTTCCGATCTNGTCCGACCgaccccaaaatcagcgaaat
N1-F-B2	N1-F-18	CTACACGACGCTCTTCCGATCT	NN	GCCAGCCG	gaccccaaaatcagcgaaat	CTACACGACGCTCTTCCGATCTNNGCCAGCCGgaccccaaaatcagcgaaat
N1-F-B3	N1-F-19	CTACACGACGCTCTTCCGATCT	NNN	CTCGTGTC	gaccccaaaatcagcgaaat	CTACACGACGCTCTTCCGATCTNNNCTCGTGTCgaccccaaaatcagcgaaat
N1-F-B4	N1-F-20	CTACACGACGCTCTTCCGATCT	NNNN	GCCGTGGC	gaccccaaaatcagcgaaat	CTACACGACGCTCTTCCGATCTNNNNGCCGTGGCgaccccaaaatcagcgaaat
N1-F-B5	N1-F-21	CTACACGACGCTCTTCCGATCT	N	GTAGCCAC	gaccccaaaatcagcgaaat	CTACACGACGCTCTTCCGATCTNGTAGCCACgaccccaaaatcagcgaaat
N1-F-B6	N1-F-22	CTACACGACGCTCTTCCGATCT	NN	GACTTATA	gaccccaaaatcagcgaaat	CTACACGACGCTCTTCCGATCTNNGACTTATAgaccccaaaatcagcgaaat
N1-F-B7	N1-F-23	CTACACGACGCTCTTCCGATCT	NNN	GAACGTCG	gaccccaaaatcagcgaaat	CTACACGACGCTCTTCCGATCTNNNGAACGTCGgaccccaaaatcagcgaaat
N1-F-B8	N1-F-24	CTACACGACGCTCTTCCGATCT	NNNN	ATGCGTAG	gaccccaaaatcagcgaaat	CTACACGACGCTCTTCCGATCTNNNNATGCGTAGgaccccaaaatcagcgaaat
N1-F-B9	N1-F-25	CTACACGACGCTCTTCCGATCT	N	AATTAGAT	gaccccaaaatcagcgaaat	CTACACGACGCTCTTCCGATCTNAATTAGATgaccccaaaatcagcgaaat
N1-F-B10	N1-F-26	CTACACGACGCTCTTCCGATCT	NN	TTACGATA	gaccccaaaatcagcgaaat	CTACACGACGCTCTTCCGATCTNNTTACGATAgaccccaaaatcagcgaaat
N1-F-B11	N1-F-27	CTACACGACGCTCTTCCGATCT	NNN	CTGTACAA	gaccccaaaatcagcgaaat	CTACACGACGCTCTTCCGATCTNNNCTGTACAAgaccccaaaatcagcgaaat
N1-F-B12	N1-F-28	CTACACGACGCTCTTCCGATCT	NNNN	CGTGGTTG	gaccccaaaatcagcgaaat	CTACACGACGCTCTTCCGATCTNNNNCGTGGTTGgaccccaaaatcagcgaaat
N1-F-C1	N1-F-31	CTACACGACGCTCTTCCGATCT	N	AATAACGT	gaccccaaaatcagcgaaat	CTACACGACGCTCTTCCGATCTNAATAACGTgaccccaaaatcagcgaaat
N1-F-C2	N1-F-32	CTACACGACGCTCTTCCGATCT	NN	TTCTTGAA	gaccccaaaatcagcgaaat	CTACACGACGCTCTTCCGATCTNNTTCTTGAAgaccccaaaatcagcgaaat
N1-F-C3	N1-F-33	CTACACGACGCTCTTCCGATCT	NNN	GGCAGATC	gaccccaaaatcagcgaaat	CTACACGACGCTCTTCCGATCTNNNGGCAGATCgaccccaaaatcagcgaaat
N1-F-C4	N1-F-34	CTACACGACGCTCTTCCGATCT	NNNN	CTATGTTA	gaccccaaaatcagcgaaat	CTACACGACGCTCTTCCGATCTNNNNCTATGTTAgaccccaaaatcagcgaaat
N1-F-C5	N1-F-35	CTACACGACGCTCTTCCGATCT	N	GTTGACGC	gaccccaaaatcagcgaaat	CTACACGACGCTCTTCCGATCTNGTTGACGCgaccccaaaatcagcgaaat
N1-F-C6	N1-F-36	CTACACGACGCTCTTCCGATCT	NN	ATCTACGA	gaccccaaaatcagcgaaat	CTACACGACGCTCTTCCGATCTNNATCTACGAgaccccaaaatcagcgaaat
N1-F-C7	N1-F-37	CTACACGACGCTCTTCCGATCT	NNN	CTCGACAG	gaccccaaaatcagcgaaat	CTACACGACGCTCTTCCGATCTNNNCTCGACAGgaccccaaaatcagcgaaat
N1-F-C8	N1-F-38	CTACACGACGCTCTTCCGATCT	NNNN	GAGGCTGC	gaccccaaaatcagcgaaat	CTACACGACGCTCTTCCGATCTNNNNGAGGCTGCgaccccaaaatcagcgaaat
N1-F-C9	N1-F-39	CTACACGACGCTCTTCCGATCT	N	CCTCGTAG	gaccccaaaatcagcgaaat	CTACACGACGCTCTTCCGATCTNCCTCGTAGgaccccaaaatcagcgaaat
N1-F-C10	N1-F-40	CTACACGACGCTCTTCCGATCT	NN	CATAGGCA	gaccccaaaatcagcgaaat	CTACACGACGCTCTTCCGATCTNNCATAGGCAgaccccaaaatcagcgaaat
N1-F-C11	N1-F-41	CTACACGACGCTCTTCCGATCT	NNN	AGATGAAC	gaccccaaaatcagcgaaat	CTACACGACGCTCTTCCGATCTNNNAGATGAACgaccccaaaatcagcgaaat
N1-F-C12	N1-F-42	CTACACGACGCTCTTCCGATCT	NNNN	CCGAGTAT	gaccccaaaatcagcgaaat	CTACACGACGCTCTTCCGATCTNNNNCCGAGTATgaccccaaaatcagcgaaat
N1-F-D1	N1-F-43	CTACACGACGCTCTTCCGATCT	N	AATATTGA	gaccccaaaatcagcgaaat	CTACACGACGCTCTTCCGATCTNAATATTGAgaccccaaaatcagcgaaat
N1-F-D2	N1-F-44	CTACACGACGCTCTTCCGATCT	NN	GTATACCG	gaccccaaaatcagcgaaat	CTACACGACGCTCTTCCGATCTNNGTATACCGgaccccaaaatcagcgaaat
N1-F-D3	N1-F-45	CTACACGACGCTCTTCCGATCT	NNN	GATCCAAC	gaccccaaaatcagcgaaat	CTACACGACGCTCTTCCGATCTNNNGATCCAACgaccccaaaatcagcgaaat
N1-F-D4	N1-F-46	CTACACGACGCTCTTCCGATCT	NNNN	AGATACGC	gaccccaaaatcagcgaaat	CTACACGACGCTCTTCCGATCTNNNNAGATACGCgaccccaaaatcagcgaaat
N1-F-D5	N1-F-47	CTACACGACGCTCTTCCGATCT	N	GGTATCTT	gaccccaaaatcagcgaaat	CTACACGACGCTCTTCCGATCTNGGTATCTTgaccccaaaatcagcgaaat
N1-F-D6	N1-F-48	CTACACGACGCTCTTCCGATCT	NN	CCTCTGGC	gaccccaaaatcagcgaaat	CTACACGACGCTCTTCCGATCTNNCCTCTGGCgaccccaaaatcagcgaaat
N1-F-D7	N1-F-49	CTACACGACGCTCTTCCGATCT	N	CCATTGTG	gaccccaaaatcagcgaaat	CTACACGACGCTCTTCCGATCTNCCATTGTGgaccccaaaatcagcgaaat
N1-F-D8	N1-F-50	CTACACGACGCTCTTCCGATCT	NN	ACTACGGT	gaccccaaaatcagcgaaat	CTACACGACGCTCTTCCGATCTNNACTACGGTgaccccaaaatcagcgaaat
N1-F-D9	N1-F-51	CTACACGACGCTCTTCCGATCT	NNN	AAGTGCTA	gaccccaaaatcagcgaaat	CTACACGACGCTCTTCCGATCTNNNAAGTGCTAgaccccaaaatcagcgaaat
N1-F-D10	N1-F-52	CTACACGACGCTCTTCCGATCT	NNNN	GCCGAACG	gaccccaaaatcagcgaaat	CTACACGACGCTCTTCCGATCTNNNNGCCGAACGgaccccaaaatcagcgaaat
N1-F-D11	N1-F-53	CTACACGACGCTCTTCCGATCT	N	TGTCCACG	gaccccaaaatcagcgaaat	CTACACGACGCTCTTCCGATCTNTGTCCACGgaccccaaaatcagcgaaat
N1-F-D12	N1-F-54	CTACACGACGCTCTTCCGATCT	NN	GACACACT	gaccccaaaatcagcgaaat	CTACACGACGCTCTTCCGATCTNNGACACACTgaccccaaaatcagcgaaat
N1-F-E1	N1-F-55	CTACACGACGCTCTTCCGATCT	NNN	AATATGCT	gaccccaaaatcagcgaaat	CTACACGACGCTCTTCCGATCTNNNAATATGCTgaccccaaaatcagcgaaat
N1-F-E2	N1-F-56	CTACACGACGCTCTTCCGATCT	NNNN	TTCTCATA	gaccccaaaatcagcgaaat	CTACACGACGCTCTTCCGATCTNNNNTTCTCATAgaccccaaaatcagcgaaat
N1-F-E3	N1-F-57	CTACACGACGCTCTTCCGATCT	N	TCTGTGAT	gaccccaaaatcagcgaaat	CTACACGACGCTCTTCCGATCTNTCTGTGATgaccccaaaatcagcgaaat
N1-F-E4	N1-F-58	CTACACGACGCTCTTCCGATCT	NN	CCGAACTT	gaccccaaaatcagcgaaat	CTACACGACGCTCTTCCGATCTNNCCGAACTTgaccccaaaatcagcgaaat
N1-F-E5	N1-F-59	CTACACGACGCTCTTCCGATCT	NNN	GTCTAACA	gaccccaaaatcagcgaaat	CTACACGACGCTCTTCCGATCTNNNGTCTAACAgaccccaaaatcagcgaaat
N1-F-E6	N1-F-60	CTACACGACGCTCTTCCGATCT	NNNN	GACGCCAT	gaccccaaaatcagcgaaat	CTACACGACGCTCTTCCGATCTNNNNGACGCCATgaccccaaaatcagcgaaat
N1-F-E7	N1-F-61	CTACACGACGCTCTTCCGATCT	N	GCCAATGT	gaccccaaaatcagcgaaat	CTACACGACGCTCTTCCGATCTNGCCAATGTgaccccaaaatcagcgaaat
N1-F-E8	N1-F-62	CTACACGACGCTCTTCCGATCT	NN	CCAACGTC	gaccccaaaatcagcgaaat	CTACACGACGCTCTTCCGATCTNNCCAACGTCgaccccaaaatcagcgaaat
N1-F-E9	N1-F-63	CTACACGACGCTCTTCCGATCT	NNN	GTAGATAA	gaccccaaaatcagcgaaat	CTACACGACGCTCTTCCGATCTNNNGTAGATAAgaccccaaaatcagcgaaat
N1-F-E10	N1-F-64	CTACACGACGCTCTTCCGATCT	NNNN	CTTACGGC	gaccccaaaatcagcgaaat	CTACACGACGCTCTTCCGATCTNNNNCTTACGGCgaccccaaaatcagcgaaat
N1-F-E11	N1-F-65	CTACACGACGCTCTTCCGATCT	N	CCAAGTGC	gaccccaaaatcagcgaaat	CTACACGACGCTCTTCCGATCTNCCAAGTGCgaccccaaaatcagcgaaat
N1-F-E12	N1-F-66	CTACACGACGCTCTTCCGATCT	NN	CTAACTCA	gaccccaaaatcagcgaaat	CTACACGACGCTCTTCCGATCTNNCTAACTCAgaccccaaaatcagcgaaat
N1-F-F1	N1-F-67	CTACACGACGCTCTTCCGATCT	NNN	AATATCTG	gaccccaaaatcagcgaaat	CTACACGACGCTCTTCCGATCTNNNAATATCTGgaccccaaaatcagcgaaat
N1-F-F2	N1-F-68	CTACACGACGCTCTTCCGATCT	NNNN	TTATATCA	gaccccaaaatcagcgaaat	CTACACGACGCTCTTCCGATCTNNNNTTATATCAgaccccaaaatcagcgaaat
N1-F-F3	N1-F-69	CTACACGACGCTCTTCCGATCT	N	CTGCGGAT	gaccccaaaatcagcgaaat	CTACACGACGCTCTTCCGATCTNCTGCGGATgaccccaaaatcagcgaaat
N1-F-F4	N1-F-70	CTACACGACGCTCTTCCGATCT	NN	GCGGCTTG	gaccccaaaatcagcgaaat	CTACACGACGCTCTTCCGATCTNNGCGGCTTGgaccccaaaatcagcgaaat
N1-F-F5	N1-F-71	CTACACGACGCTCTTCCGATCT	NNN	GAGTTGAT	gaccccaaaatcagcgaaat	CTACACGACGCTCTTCCGATCTNNNGAGTTGATgaccccaaaatcagcgaaat
N1-F-F6	N1-F-72	CTACACGACGCTCTTCCGATCT	NNNN	GCACTGAG	gaccccaaaatcagcgaaat	CTACACGACGCTCTTCCGATCTNNNNGCACTGAGgaccccaaaatcagcgaaat
N1-F-F7	N1-F-73	CTACACGACGCTCTTCCGATCT	N	GACCACCT	gaccccaaaatcagcgaaat	CTACACGACGCTCTTCCGATCTNGACCACCTgaccccaaaatcagcgaaat
N1-F-F8	N1-F-103	CTACACGACGCTCTTCCGATCT	N	AATAGCAA	gaccccaaaatcagcgaaat	CTACACGACGCTCTTCCGATCTNAATAGCAAgaccccaaaatcagcgaaat
N1-F-F9	N1-F-75	CTACACGACGCTCTTCCGATCT	N	CCTACCGG	gaccccaaaatcagcgaaat	CTACACGACGCTCTTCCGATCTNCCTACCGGgaccccaaaatcagcgaaat
N1-F-F10	N1-F-76	CTACACGACGCTCTTCCGATCT	NN	GGAGGATG	gaccccaaaatcagcgaaat	CTACACGACGCTCTTCCGATCTNNGGAGGATGgaccccaaaatcagcgaaat
N1-F-F11	N1-F-77	CTACACGACGCTCTTCCGATCT	NNN	CGCTGAAT	gaccccaaaatcagcgaaat	CTACACGACGCTCTTCCGATCTNNNCGCTGAATgaccccaaaatcagcgaaat
N1-F-F12	N1-F-78	CTACACGACGCTCTTCCGATCT	NNNN	TGTGACGA	gaccccaaaatcagcgaaat	CTACACGACGCTCTTCCGATCTNNNNTGTGACGAgaccccaaaatcagcgaaat
N1-F-G1	N1-F-79	CTACACGACGCTCTTCCGATCT	N	AATAGATT	gaccccaaaatcagcgaaat	CTACACGACGCTCTTCCGATCTNAATAGATTgaccccaaaatcagcgaaat
N1-F-G2	N1-F-80	CTACACGACGCTCTTCCGATCT	NN	TTAGCGCA	gaccccaaaatcagcgaaat	CTACACGACGCTCTTCCGATCTNNTTAGCGCAgaccccaaaatcagcgaaat
N1-F-G3	N1-F-81	CTACACGACGCTCTTCCGATCT	NNN	GCGGCCGT	gaccccaaaatcagcgaaat	CTACACGACGCTCTTCCGATCTNNNGCGGCCGTgaccccaaaatcagcgaaat
N1-F-G4	N1-F-82	CTACACGACGCTCTTCCGATCT	NNNN	CAGTAACC	gaccccaaaatcagcgaaat	CTACACGACGCTCTTCCGATCTNNNNCAGTAACCgaccccaaaatcagcgaaat
N1-F-G5	N1-F-83	CTACACGACGCTCTTCCGATCT	N	GCCTAGTA	gaccccaaaatcagcgaaat	CTACACGACGCTCTTCCGATCTNGCCTAGTAgaccccaaaatcagcgaaat
N1-F-G6	N1-F-84	CTACACGACGCTCTTCCGATCT	NN	CACGGCGC	gaccccaaaatcagcgaaat	CTACACGACGCTCTTCCGATCTNNCACGGCGCgaccccaaaatcagcgaaat
N1-F-G7	N1-F-85	CTACACGACGCTCTTCCGATCT	NNN	GGTGCAGA	gaccccaaaatcagcgaaat	CTACACGACGCTCTTCCGATCTNNNGGTGCAGAgaccccaaaatcagcgaaat
N1-F-G8	N1-F-86	CTACACGACGCTCTTCCGATCT	NNNN	TCGCTGAC	gaccccaaaatcagcgaaat	CTACACGACGCTCTTCCGATCTNNNNTCGCTGACgaccccaaaatcagcgaaat
N1-F-G9	N1-F-87	CTACACGACGCTCTTCCGATCT	N	CAGCCAGT	gaccccaaaatcagcgaaat	CTACACGACGCTCTTCCGATCTNCAGCCAGTgaccccaaaatcagcgaaat
N1-F-G10	N1-F-88	CTACACGACGCTCTTCCGATCT	NN	CGTCAACC	gaccccaaaatcagcgaaat	CTACACGACGCTCTTCCGATCTNNCGTCAACCgaccccaaaatcagcgaaat
N1-F-G11	N1-F-89	CTACACGACGCTCTTCCGATCT	N	GCCGGCGA	gaccccaaaatcagcgaaat	CTACACGACGCTCTTCCGATCTNGCCGGCGAgaccccaaaatcagcgaaat
N1-F-G12	N1-F-90	CTACACGACGCTCTTCCGATCT	NN	GCCTCCGG	gaccccaaaatcagcgaaat	CTACACGACGCTCTTCCGATCTNNGCCTCCGGgaccccaaaatcagcgaaat
N1-F-H1	N1-F-91	CTACACGACGCTCTTCCGATCT	NNN	AATAGTCC	gaccccaaaatcagcgaaat	CTACACGACGCTCTTCCGATCTNNNAATAGTCCgaccccaaaatcagcgaaat
N1-F-H2	N1-F-92	CTACACGACGCTCTTCCGATCT	NNNN	TTAGACGT	gaccccaaaatcagcgaaat	CTACACGACGCTCTTCCGATCTNNNNTTAGACGTgaccccaaaatcagcgaaat
N1-F-H3	N1-F-93	CTACACGACGCTCTTCCGATCT	N	GTGGACTA	gaccccaaaatcagcgaaat	CTACACGACGCTCTTCCGATCTNGTGGACTAgaccccaaaatcagcgaaat
N1-F-H4	N1-F-94	CTACACGACGCTCTTCCGATCT	NN	CACGGACG	gaccccaaaatcagcgaaat	CTACACGACGCTCTTCCGATCTNNCACGGACGgaccccaaaatcagcgaaat
N1-F-H5	N1-F-95	CTACACGACGCTCTTCCGATCT	NNN	CACTAGAG	gaccccaaaatcagcgaaat	CTACACGACGCTCTTCCGATCTNNNCACTAGAGgaccccaaaatcagcgaaat
N1-F-H6	N1-F-96	CTACACGACGCTCTTCCGATCT	NNNN	GCAGATGG	gaccccaaaatcagcgaaat	CTACACGACGCTCTTCCGATCTNNNNGCAGATGGgaccccaaaatcagcgaaat
N1-F-H7	N1-F-97	CTACACGACGCTCTTCCGATCT	N	CTCTCACG	gaccccaaaatcagcgaaat	CTACACGACGCTCTTCCGATCTNCTCTCACGgaccccaaaatcagcgaaat
N1-F-H8	N1-F-98	CTACACGACGCTCTTCCGATCT	NN	GGAATCAC	gaccccaaaatcagcgaaat	CTACACGACGCTCTTCCGATCTNNGGAATCACgaccccaaaatcagcgaaat
N1-F-H9	N1-F-99	CTACACGACGCTCTTCCGATCT	NNN	CGTTGACG	gaccccaaaatcagcgaaat	CTACACGACGCTCTTCCGATCTNNNCGTTGACGgaccccaaaatcagcgaaat
N1-F-H10	N1-F-100	CTACACGACGCTCTTCCGATCT	NNNN	CATCAGGT	gaccccaaaatcagcgaaat	CTACACGACGCTCTTCCGATCTNNNNCATCAGGTgaccccaaaatcagcgaaat
N1-F-H11	N1-F-101	CTACACGACGCTCTTCCGATCT	N	CGTTGTAA	gaccccaaaatcagcgaaat	CTACACGACGCTCTTCCGATCTNCGTTGTAAgaccccaaaatcagcgaaat
N1-F-H12	N1-F-102	CTACACGACGCTCTTCCGATCT	NN	GGCACGGT	gaccccaaaatcagcgaaat	CTACACGACGCTCTTCCGATCTNNGGCACGGTgaccccaaaatcagcgaaat
N3-F-A1	N3-F-5	CTACACGACGCTCTTCCGATCT	N	CCAATACT	gggagccttgaatacaccaaaa	CTACACGACGCTCTTCCGATCTNCCAATACTgggagccttgaatacaccaaaa
N3-F-A2	N3-F-6	CTACACGACGCTCTTCCGATCT	NN	TCGCGCAT	gggagccttgaatacaccaaaa	CTACACGACGCTCTTCCGATCTNNTCGCGCATgggagccttgaatacaccaaaa
N3-F-A3	N3-F-7	CTACACGACGCTCTTCCGATCT	NNN	GTGTGAAC	gggagccttgaatacaccaaaa	CTACACGACGCTCTTCCGATCTNNNGTGTGAACgggagccttgaatacaccaaaa
N3-F-A4	N3-F-8	CTACACGACGCTCTTCCGATCT	NNNN	GGTGGCAC	gggagccttgaatacaccaaaa	CTACACGACGCTCTTCCGATCTNNNNGGTGGCACgggagccttgaatacaccaaaa
N3-F-A5	N3-F-9	CTACACGACGCTCTTCCGATCT	N	TAGGTGCT	gggagccttgaatacaccaaaa	CTACACGACGCTCTTCCGATCTNTAGGTGCTgggagccttgaatacaccaaaa
N3-F-A6	N3-F-10	CTACACGACGCTCTTCCGATCT	NN	GAGCGGTT	gggagccttgaatacaccaaaa	CTACACGACGCTCTTCCGATCTNNGAGCGGTTgggagccttgaatacaccaaaa
N3-F-A7	N3-F-11	CTACACGACGCTCTTCCGATCT	NNN	AGGATTAG	gggagccttgaatacaccaaaa	CTACACGACGCTCTTCCGATCTNNNAGGATTAGgggagccttgaatacaccaaaa
N3-F-A8	N3-F-12	CTACACGACGCTCTTCCGATCT	NNNN	GTGAGCCA	gggagccttgaatacaccaaaa	CTACACGACGCTCTTCCGATCTNNNNGTGAGCCAgggagccttgaatacaccaaaa
N3-F-A9	N3-F-13	CTACACGACGCTCTTCCGATCT	N	AATTATGC	gggagccttgaatacaccaaaa	CTACACGACGCTCTTCCGATCTNAATTATGCgggagccttgaatacaccaaaa
N3-F-A10	N3-F-14	CTACACGACGCTCTTCCGATCT	NN	TTACGCCG	gggagccttgaatacaccaaaa	CTACACGACGCTCTTCCGATCTNNTTACGCCGgggagccttgaatacaccaaaa
N3-F-A11	N3-F-15	CTACACGACGCTCTTCCGATCT	NNN	GTAGTGAT	gggagccttgaatacaccaaaa	CTACACGACGCTCTTCCGATCTNNNGTAGTGATgggagccttgaatacaccaaaa
N3-F-A12	N3-F-16	CTACACGACGCTCTTCCGATCT	NNNN	TGGTTGCA	gggagccttgaatacaccaaaa	CTACACGACGCTCTTCCGATCTNNNNTGGTTGCAgggagccttgaatacaccaaaa
N3-F-B1	N3-F-17	CTACACGACGCTCTTCCGATCT	N	GTCCGACC	gggagccttgaatacaccaaaa	CTACACGACGCTCTTCCGATCTNGTCCGACCgggagccttgaatacaccaaaa
N3-F-B2	N3-F-18	CTACACGACGCTCTTCCGATCT	NN	GCCAGCCG	gggagccttgaatacaccaaaa	CTACACGACGCTCTTCCGATCTNNGCCAGCCGgggagccttgaatacaccaaaa
N3-F-B3	N3-F-19	CTACACGACGCTCTTCCGATCT	NNN	CTCGTGTC	gggagccttgaatacaccaaaa	CTACACGACGCTCTTCCGATCTNNNCTCGTGTCgggagccttgaatacaccaaaa
N3-F-B4	N3-F-20	CTACACGACGCTCTTCCGATCT	NNNN	GCCGTGGC	gggagccttgaatacaccaaaa	CTACACGACGCTCTTCCGATCTNNNNGCCGTGGCgggagccttgaatacaccaaaa
N3-F-B5	N3-F-21	CTACACGACGCTCTTCCGATCT	N	GTAGCCAC	gggagccttgaatacaccaaaa	CTACACGACGCTCTTCCGATCTNGTAGCCACgggagccttgaatacaccaaaa
N3-F-B6	N3-F-22	CTACACGACGCTCTTCCGATCT	NN	GACTTATA	gggagccttgaatacaccaaaa	CTACACGACGCTCTTCCGATCTNNGACTTATAgggagccttgaatacaccaaaa
N3-F-B7	N3-F-23	CTACACGACGCTCTTCCGATCT	NNN	GAACGTCG	gggagccttgaatacaccaaaa	CTACACGACGCTCTTCCGATCTNNNGAACGTCGgggagccttgaatacaccaaaa
N3-F-B8	N3-F-24	CTACACGACGCTCTTCCGATCT	NNNN	ATGCGTAG	gggagccttgaatacaccaaaa	CTACACGACGCTCTTCCGATCTNNNNATGCGTAGgggagccttgaatacaccaaaa
N3-F-B9	N3-F-25	CTACACGACGCTCTTCCGATCT	N	AATTAGAT	gggagccttgaatacaccaaaa	CTACACGACGCTCTTCCGATCTNAATTAGATgggagccttgaatacaccaaaa
N3-F-B10	N3-F-26	CTACACGACGCTCTTCCGATCT	NN	TTACGATA	gggagccttgaatacaccaaaa	CTACACGACGCTCTTCCGATCTNNTTACGATAgggagccttgaatacaccaaaa
N3-F-B11	N3-F-27	CTACACGACGCTCTTCCGATCT	NNN	CTGTACAA	gggagccttgaatacaccaaaa	CTACACGACGCTCTTCCGATCTNNNCTGTACAAgggagccttgaatacaccaaaa
N3-F-B12	N3-F-28	CTACACGACGCTCTTCCGATCT	NNNN	CGTGGTTG	gggagccttgaatacaccaaaa	CTACACGACGCTCTTCCGATCTNNNNCGTGGTTGgggagccttgaatacaccaaaa
N3-F-C1	N3-F-31	CTACACGACGCTCTTCCGATCT	N	AATAACGT	gggagccttgaatacaccaaaa	CTACACGACGCTCTTCCGATCTNAATAACGTgggagccttgaatacaccaaaa
N3-F-C2	N3-F-32	CTACACGACGCTCTTCCGATCT	NN	TTCTTGAA	gggagccttgaatacaccaaaa	CTACACGACGCTCTTCCGATCTNNTTCTTGAAgggagccttgaatacaccaaaa
N3-F-C3	N3-F-33	CTACACGACGCTCTTCCGATCT	NNN	GGCAGATC	gggagccttgaatacaccaaaa	CTACACGACGCTCTTCCGATCTNNNGGCAGATCgggagccttgaatacaccaaaa
N3-F-C4	N3-F-34	CTACACGACGCTCTTCCGATCT	NNNN	CTATGTTA	gggagccttgaatacaccaaaa	CTACACGACGCTCTTCCGATCTNNNNCTATGTTAgggagccttgaatacaccaaaa
N3-F-C5	N3-F-35	CTACACGACGCTCTTCCGATCT	N	GTTGACGC	gggagccttgaatacaccaaaa	CTACACGACGCTCTTCCGATCTNGTTGACGCgggagccttgaatacaccaaaa
N3-F-C6	N3-F-36	CTACACGACGCTCTTCCGATCT	NN	ATCTACGA	gggagccttgaatacaccaaaa	CTACACGACGCTCTTCCGATCTNNATCTACGAgggagccttgaatacaccaaaa
N3-F-C7	N3-F-37	CTACACGACGCTCTTCCGATCT	NNN	CTCGACAG	gggagccttgaatacaccaaaa	CTACACGACGCTCTTCCGATCTNNNCTCGACAGgggagccttgaatacaccaaaa
N3-F-C8	N3-F-38	CTACACGACGCTCTTCCGATCT	NNNN	GAGGCTGC	gggagccttgaatacaccaaaa	CTACACGACGCTCTTCCGATCTNNNNGAGGCTGCgggagccttgaatacaccaaaa
N3-F-C9	N3-F-39	CTACACGACGCTCTTCCGATCT	N	CCTCGTAG	gggagccttgaatacaccaaaa	CTACACGACGCTCTTCCGATCTNCCTCGTAGgggagccttgaatacaccaaaa
N3-F-C10	N3-F-40	CTACACGACGCTCTTCCGATCT	NN	CATAGGCA	gggagccttgaatacaccaaaa	CTACACGACGCTCTTCCGATCTNNCATAGGCAgggagccttgaatacaccaaaa
N3-F-C11	N3-F-41	CTACACGACGCTCTTCCGATCT	NNN	AGATGAAC	gggagccttgaatacaccaaaa	CTACACGACGCTCTTCCGATCTNNNAGATGAACgggagccttgaatacaccaaaa
N3-F-C12	N3-F-42	CTACACGACGCTCTTCCGATCT	NNNN	CCGAGTAT	gggagccttgaatacaccaaaa	CTACACGACGCTCTTCCGATCTNNNNCCGAGTATgggagccttgaatacaccaaaa
N3-F-D1	N3-F-43	CTACACGACGCTCTTCCGATCT	N	AATATTGA	gggagccttgaatacaccaaaa	CTACACGACGCTCTTCCGATCTNAATATTGAgggagccttgaatacaccaaaa
N3-F-D2	N3-F-44	CTACACGACGCTCTTCCGATCT	NN	GTATACCG	gggagccttgaatacaccaaaa	CTACACGACGCTCTTCCGATCTNNGTATACCGgggagccttgaatacaccaaaa
N3-F-D3	N3-F-45	CTACACGACGCTCTTCCGATCT	NNN	GATCCAAC	gggagccttgaatacaccaaaa	CTACACGACGCTCTTCCGATCTNNNGATCCAACgggagccttgaatacaccaaaa
N3-F-D4	N3-F-46	CTACACGACGCTCTTCCGATCT	NNNN	AGATACGC	gggagccttgaatacaccaaaa	CTACACGACGCTCTTCCGATCTNNNNAGATACGCgggagccttgaatacaccaaaa
N3-F-D5	N3-F-47	CTACACGACGCTCTTCCGATCT	N	GGTATCTT	gggagccttgaatacaccaaaa	CTACACGACGCTCTTCCGATCTNGGTATCTTgggagccttgaatacaccaaaa
N3-F-D6	N3-F-48	CTACACGACGCTCTTCCGATCT	NN	CCTCTGGC	gggagccttgaatacaccaaaa	CTACACGACGCTCTTCCGATCTNNCCTCTGGCgggagccttgaatacaccaaaa
N3-F-D7	N3-F-49	CTACACGACGCTCTTCCGATCT	N	CCATTGTG	gggagccttgaatacaccaaaa	CTACACGACGCTCTTCCGATCTNCCATTGTGgggagccttgaatacaccaaaa
N3-F-D8	N3-F-50	CTACACGACGCTCTTCCGATCT	NN	ACTACGGT	gggagccttgaatacaccaaaa	CTACACGACGCTCTTCCGATCTNNACTACGGTgggagccttgaatacaccaaaa
N3-F-D9	N3-F-51	CTACACGACGCTCTTCCGATCT	NNN	AAGTGCTA	gggagccttgaatacaccaaaa	CTACACGACGCTCTTCCGATCTNNNAAGTGCTAgggagccttgaatacaccaaaa
N3-F-D10	N3-F-52	CTACACGACGCTCTTCCGATCT	NNNN	GCCGAACG	gggagccttgaatacaccaaaa	CTACACGACGCTCTTCCGATCTNNNNGCCGAACGgggagccttgaatacaccaaaa
N3-F-D11	N3-F-53	CTACACGACGCTCTTCCGATCT	N	TGTCCACG	gggagccttgaatacaccaaaa	CTACACGACGCTCTTCCGATCTNTGTCCACGgggagccttgaatacaccaaaa
N3-F-D12	N3-F-54	CTACACGACGCTCTTCCGATCT	NN	GACACACT	gggagccttgaatacaccaaaa	CTACACGACGCTCTTCCGATCTNNGACACACTgggagccttgaatacaccaaaa
N3-F-E1	N3-F-55	CTACACGACGCTCTTCCGATCT	NNN	AATATGCT	gggagccttgaatacaccaaaa	CTACACGACGCTCTTCCGATCTNNNAATATGCTgggagccttgaatacaccaaaa
N3-F-E2	N3-F-56	CTACACGACGCTCTTCCGATCT	NNNN	TTCTCATA	gggagccttgaatacaccaaaa	CTACACGACGCTCTTCCGATCTNNNNTTCTCATAgggagccttgaatacaccaaaa
N3-F-E3	N3-F-57	CTACACGACGCTCTTCCGATCT	N	TCTGTGAT	gggagccttgaatacaccaaaa	CTACACGACGCTCTTCCGATCTNTCTGTGATgggagccttgaatacaccaaaa
N3-F-E4	N3-F-58	CTACACGACGCTCTTCCGATCT	NN	CCGAACTT	gggagccttgaatacaccaaaa	CTACACGACGCTCTTCCGATCTNNCCGAACTTgggagccttgaatacaccaaaa
N3-F-E5	N3-F-59	CTACACGACGCTCTTCCGATCT	NNN	GTCTAACA	gggagccttgaatacaccaaaa	CTACACGACGCTCTTCCGATCTNNNGTCTAACAgggagccttgaatacaccaaaa
N3-F-E6	N3-F-60	CTACACGACGCTCTTCCGATCT	NNNN	GACGCCAT	gggagccttgaatacaccaaaa	CTACACGACGCTCTTCCGATCTNNNNGACGCCATgggagccttgaatacaccaaaa
N3-F-E7	N3-F-61	CTACACGACGCTCTTCCGATCT	N	GCCAATGT	gggagccttgaatacaccaaaa	CTACACGACGCTCTTCCGATCTNGCCAATGTgggagccttgaatacaccaaaa
N3-F-E8	N3-F-62	CTACACGACGCTCTTCCGATCT	NN	CCAACGTC	gggagccttgaatacaccaaaa	CTACACGACGCTCTTCCGATCTNNCCAACGTCgggagccttgaatacaccaaaa
N3-F-E9	N3-F-63	CTACACGACGCTCTTCCGATCT	NNN	GTAGATAA	gggagccttgaatacaccaaaa	CTACACGACGCTCTTCCGATCTNNNGTAGATAAgggagccttgaatacaccaaaa
N3-F-E10	N3-F-64	CTACACGACGCTCTTCCGATCT	NNNN	CTTACGGC	gggagccttgaatacaccaaaa	CTACACGACGCTCTTCCGATCTNNNNCTTACGGCgggagccttgaatacaccaaaa
N3-F-E11	N3-F-65	CTACACGACGCTCTTCCGATCT	N	CCAAGTGC	gggagccttgaatacaccaaaa	CTACACGACGCTCTTCCGATCTNCCAAGTGCgggagccttgaatacaccaaaa
N3-F-E12	N3-F-66	CTACACGACGCTCTTCCGATCT	NN	CTAACTCA	gggagccttgaatacaccaaaa	CTACACGACGCTCTTCCGATCTNNCTAACTCAgggagccttgaatacaccaaaa
N3-F-F1	N3-F-67	CTACACGACGCTCTTCCGATCT	NNN	AATATCTG	gggagccttgaatacaccaaaa	CTACACGACGCTCTTCCGATCTNNNAATATCTGgggagccttgaatacaccaaaa
N3-F-F2	N3-F-68	CTACACGACGCTCTTCCGATCT	NNNN	TTATATCA	gggagccttgaatacaccaaaa	CTACACGACGCTCTTCCGATCTNNNNTTATATCAgggagccttgaatacaccaaaa
N3-F-F3	N3-F-69	CTACACGACGCTCTTCCGATCT	N	CTGCGGAT	gggagccttgaatacaccaaaa	CTACACGACGCTCTTCCGATCTNCTGCGGATgggagccttgaatacaccaaaa
N3-F-F4	N3-F-70	CTACACGACGCTCTTCCGATCT	NN	GCGGCTTG	gggagccttgaatacaccaaaa	CTACACGACGCTCTTCCGATCTNNGCGGCTTGgggagccttgaatacaccaaaa
N3-F-F5	N3-F-71	CTACACGACGCTCTTCCGATCT	NNN	GAGTTGAT	gggagccttgaatacaccaaaa	CTACACGACGCTCTTCCGATCTNNNGAGTTGATgggagccttgaatacaccaaaa
N3-F-F6	N3-F-72	CTACACGACGCTCTTCCGATCT	NNNN	GCACTGAG	gggagccttgaatacaccaaaa	CTACACGACGCTCTTCCGATCTNNNNGCACTGAGgggagccttgaatacaccaaaa
N3-F-F7	N3-F-73	CTACACGACGCTCTTCCGATCT	N	GACCACCT	gggagccttgaatacaccaaaa	CTACACGACGCTCTTCCGATCTNGACCACCTgggagccttgaatacaccaaaa
N3-F-F8	N3-F-103	CTACACGACGCTCTTCCGATCT	N	AATAGCAA	gggagccttgaatacaccaaaa	CTACACGACGCTCTTCCGATCTNAATAGCAAgggagccttgaatacaccaaaa
N3-F-F9	N3-F-75	CTACACGACGCTCTTCCGATCT	N	CCTACCGG	gggagccttgaatacaccaaaa	CTACACGACGCTCTTCCGATCTNCCTACCGGgggagccttgaatacaccaaaa
N3-F-F10	N3-F-76	CTACACGACGCTCTTCCGATCT	NN	GGAGGATG	gggagccttgaatacaccaaaa	CTACACGACGCTCTTCCGATCTNNGGAGGATGgggagccttgaatacaccaaaa
N3-F-F11	N3-F-77	CTACACGACGCTCTTCCGATCT	NNN	CGCTGAAT	gggagccttgaatacaccaaaa	CTACACGACGCTCTTCCGATCTNNNCGCTGAATgggagccttgaatacaccaaaa
N3-F-F12	N3-F-78	CTACACGACGCTCTTCCGATCT	NNNN	TGTGACGA	gggagccttgaatacaccaaaa	CTACACGACGCTCTTCCGATCTNNNNTGTGACGAgggagccttgaatacaccaaaa
N3-F-G1	N3-F-79	CTACACGACGCTCTTCCGATCT	N	AATAGATT	gggagccttgaatacaccaaaa	CTACACGACGCTCTTCCGATCTNAATAGATTgggagccttgaatacaccaaaa
N3-F-G2	N3-F-80	CTACACGACGCTCTTCCGATCT	NN	TTAGCGCA	gggagccttgaatacaccaaaa	CTACACGACGCTCTTCCGATCTNNTTAGCGCAgggagccttgaatacaccaaaa
N3-F-G3	N3-F-81	CTACACGACGCTCTTCCGATCT	NNN	GCGGCCGT	gggagccttgaatacaccaaaa	CTACACGACGCTCTTCCGATCTNNNGCGGCCGTgggagccttgaatacaccaaaa
N3-F-G4	N3-F-82	CTACACGACGCTCTTCCGATCT	NNNN	CAGTAACC	gggagccttgaatacaccaaaa	CTACACGACGCTCTTCCGATCTNNNNCAGTAACCgggagccttgaatacaccaaaa
N3-F-G5	N3-F-83	CTACACGACGCTCTTCCGATCT	N	GCCTAGTA	gggagccttgaatacaccaaaa	CTACACGACGCTCTTCCGATCTNGCCTAGTAgggagccttgaatacaccaaaa
N3-F-G6	N3-F-84	CTACACGACGCTCTTCCGATCT	NN	CACGGCGC	gggagccttgaatacaccaaaa	CTACACGACGCTCTTCCGATCTNNCACGGCGCgggagccttgaatacaccaaaa
N3-F-G7	N3-F-85	CTACACGACGCTCTTCCGATCT	NNN	GGTGCAGA	gggagccttgaatacaccaaaa	CTACACGACGCTCTTCCGATCTNNNGGTGCAGAgggagccttgaatacaccaaaa
N3-F-G8	N3-F-86	CTACACGACGCTCTTCCGATCT	NNNN	TCGCTGAC	gggagccttgaatacaccaaaa	CTACACGACGCTCTTCCGATCTNNNNTCGCTGACgggagccttgaatacaccaaaa
N3-F-G9	N3-F-87	CTACACGACGCTCTTCCGATCT	N	CAGCCAGT	gggagccttgaatacaccaaaa	CTACACGACGCTCTTCCGATCTNCAGCCAGTgggagccttgaatacaccaaaa
N3-F-G10	N3-F-88	CTACACGACGCTCTTCCGATCT	NN	CGTCAACC	gggagccttgaatacaccaaaa	CTACACGACGCTCTTCCGATCTNNCGTCAACCgggagccttgaatacaccaaaa
N3-F-G11	N3-F-89	CTACACGACGCTCTTCCGATCT	N	GCCGGCGA	gggagccttgaatacaccaaaa	CTACACGACGCTCTTCCGATCTNGCCGGCGAgggagccttgaatacaccaaaa
N3-F-G12	N3-F-90	CTACACGACGCTCTTCCGATCT	NN	GCCTCCGG	gggagccttgaatacaccaaaa	CTACACGACGCTCTTCCGATCTNNGCCTCCGGgggagccttgaatacaccaaaa
N3-F-H1	N3-F-91	CTACACGACGCTCTTCCGATCT	NNN	AATAGTCC	gggagccttgaatacaccaaaa	CTACACGACGCTCTTCCGATCTNNNAATAGTCCgggagccttgaatacaccaaaa
N3-F-H2	N3-F-92	CTACACGACGCTCTTCCGATCT	NNNN	TTAGACGT	gggagccttgaatacaccaaaa	CTACACGACGCTCTTCCGATCTNNNNTTAGACGTgggagccttgaatacaccaaaa
N3-F-H3	N3-F-93	CTACACGACGCTCTTCCGATCT	N	GTGGACTA	gggagccttgaatacaccaaaa	CTACACGACGCTCTTCCGATCTNGTGGACTAgggagccttgaatacaccaaaa
N3-F-H4	N3-F-94	CTACACGACGCTCTTCCGATCT	NN	CACGGACG	gggagccttgaatacaccaaaa	CTACACGACGCTCTTCCGATCTNNCACGGACGgggagccttgaatacaccaaaa
N3-F-H5	N3-F-95	CTACACGACGCTCTTCCGATCT	NNN	CACTAGAG	gggagccttgaatacaccaaaa	CTACACGACGCTCTTCCGATCTNNNCACTAGAGgggagccttgaatacaccaaaa
N3-F-H6	N3-F-96	CTACACGACGCTCTTCCGATCT	NNNN	GCAGATGG	gggagccttgaatacaccaaaa	CTACACGACGCTCTTCCGATCTNNNNGCAGATGGgggagccttgaatacaccaaaa
N3-F-H7	N3-F-97	CTACACGACGCTCTTCCGATCT	N	CTCTCACG	gggagccttgaatacaccaaaa	CTACACGACGCTCTTCCGATCTNCTCTCACGgggagccttgaatacaccaaaa
N3-F-H8	N3-F-98	CTACACGACGCTCTTCCGATCT	NN	GGAATCAC	gggagccttgaatacaccaaaa	CTACACGACGCTCTTCCGATCTNNGGAATCACgggagccttgaatacaccaaaa
N3-F-H9	N3-F-99	CTACACGACGCTCTTCCGATCT	NNN	CGTTGACG	gggagccttgaatacaccaaaa	CTACACGACGCTCTTCCGATCTNNNCGTTGACGgggagccttgaatacaccaaaa
N3-F-H10	N3-F-100	CTACACGACGCTCTTCCGATCT	NNNN	CATCAGGT	gggagccttgaatacaccaaaa	CTACACGACGCTCTTCCGATCTNNNNCATCAGGTgggagccttgaatacaccaaaa
N3-F-H11	N3-F-101	CTACACGACGCTCTTCCGATCT	N	CGTTGTAA	gggagccttgaatacaccaaaa	CTACACGACGCTCTTCCGATCTNCGTTGTAAgggagccttgaatacaccaaaa
N3-F-H12	N3-F-102	CTACACGACGCTCTTCCGATCT	NN	GGCACGGT	gggagccttgaatacaccaaaa	CTACACGACGCTCTTCCGATCTNNGGCACGGTgggagccttgaatacaccaaaa
Ribo-F-A1	Ribo-F-5	CTACACGACGCTCTTCCGATCT	N	CCAATACT	ggcattcgtattgcgccgcta	CTACACGACGCTCTTCCGATCTNCCAATACTggcattcgtattgcgccgcta
Ribo-F-A2	Ribo-F-6	CTACACGACGCTCTTCCGATCT	NN	TCGCGCAT	ggcattcgtattgcgccgcta	CTACACGACGCTCTTCCGATCTNNTCGCGCATggcattcgtattgcgccgcta
Ribo-F-A3	Ribo-F-7	CTACACGACGCTCTTCCGATCT	NNN	GTGTGAAC	ggcattcgtattgcgccgcta	CTACACGACGCTCTTCCGATCTNNNGTGTGAACggcattcgtattgcgccgcta
Ribo-F-A4	Ribo-F-8	CTACACGACGCTCTTCCGATCT	NNNN	GGTGGCAC	ggcattcgtattgcgccgcta	CTACACGACGCTCTTCCGATCTNNNNGGTGGCACggcattcgtattgcgccgcta
Ribo-F-A5	Ribo-F-9	CTACACGACGCTCTTCCGATCT	N	TAGGTGCT	ggcattcgtattgcgccgcta	CTACACGACGCTCTTCCGATCTNTAGGTGCTggcattcgtattgcgccgcta
Ribo-F-A6	Ribo-F-10	CTACACGACGCTCTTCCGATCT	NN	GAGCGGTT	ggcattcgtattgcgccgcta	CTACACGACGCTCTTCCGATCTNNGAGCGGTTggcattcgtattgcgccgcta
Ribo-F-A7	Ribo-F-11	CTACACGACGCTCTTCCGATCT	NNN	AGGATTAG	ggcattcgtattgcgccgcta	CTACACGACGCTCTTCCGATCTNNNAGGATTAGggcattcgtattgcgccgcta
Ribo-F-A8	Ribo-F-12	CTACACGACGCTCTTCCGATCT	NNNN	GTGAGCCA	ggcattcgtattgcgccgcta	CTACACGACGCTCTTCCGATCTNNNNGTGAGCCAggcattcgtattgcgccgcta
Ribo-F-A9	Ribo-F-13	CTACACGACGCTCTTCCGATCT	N	AATTATGC	ggcattcgtattgcgccgcta	CTACACGACGCTCTTCCGATCTNAATTATGCggcattcgtattgcgccgcta
Ribo-F-A10	Ribo-F-14	CTACACGACGCTCTTCCGATCT	NN	TTACGCCG	ggcattcgtattgcgccgcta	CTACACGACGCTCTTCCGATCTNNTTACGCCGggcattcgtattgcgccgcta
Ribo-F-A11	Ribo-F-15	CTACACGACGCTCTTCCGATCT	NNN	GTAGTGAT	ggcattcgtattgcgccgcta	CTACACGACGCTCTTCCGATCTNNNGTAGTGATggcattcgtattgcgccgcta
Ribo-F-A12	Ribo-F-16	CTACACGACGCTCTTCCGATCT	NNNN	TGGTTGCA	ggcattcgtattgcgccgcta	CTACACGACGCTCTTCCGATCTNNNNTGGTTGCAggcattcgtattgcgccgcta
Ribo-F-B1	Ribo-F-17	CTACACGACGCTCTTCCGATCT	N	GTCCGACC	ggcattcgtattgcgccgcta	CTACACGACGCTCTTCCGATCTNGTCCGACCggcattcgtattgcgccgcta
Ribo-F-B2	Ribo-F-18	CTACACGACGCTCTTCCGATCT	NN	GCCAGCCG	ggcattcgtattgcgccgcta	CTACACGACGCTCTTCCGATCTNNGCCAGCCGggcattcgtattgcgccgcta
Ribo-F-B3	Ribo-F-19	CTACACGACGCTCTTCCGATCT	NNN	CTCGTGTC	ggcattcgtattgcgccgcta	CTACACGACGCTCTTCCGATCTNNNCTCGTGTCggcattcgtattgcgccgcta
Ribo-F-B4	Ribo-F-20	CTACACGACGCTCTTCCGATCT	NNNN	GCCGTGGC	ggcattcgtattgcgccgcta	CTACACGACGCTCTTCCGATCTNNNNGCCGTGGCggcattcgtattgcgccgcta
Ribo-F-B5	Ribo-F-21	CTACACGACGCTCTTCCGATCT	N	GTAGCCAC	ggcattcgtattgcgccgcta	CTACACGACGCTCTTCCGATCTNGTAGCCACggcattcgtattgcgccgcta
Ribo-F-B6	Ribo-F-22	CTACACGACGCTCTTCCGATCT	NN	GACTTATA	ggcattcgtattgcgccgcta	CTACACGACGCTCTTCCGATCTNNGACTTATAggcattcgtattgcgccgcta
Ribo-F-B7	Ribo-F-23	CTACACGACGCTCTTCCGATCT	NNN	GAACGTCG	ggcattcgtattgcgccgcta	CTACACGACGCTCTTCCGATCTNNNGAACGTCGggcattcgtattgcgccgcta
Ribo-F-B8	Ribo-F-24	CTACACGACGCTCTTCCGATCT	NNNN	ATGCGTAG	ggcattcgtattgcgccgcta	CTACACGACGCTCTTCCGATCTNNNNATGCGTAGggcattcgtattgcgccgcta
Ribo-F-B9	Ribo-F-25	CTACACGACGCTCTTCCGATCT	N	AATTAGAT	ggcattcgtattgcgccgcta	CTACACGACGCTCTTCCGATCTNAATTAGATggcattcgtattgcgccgcta
Ribo-F-B10	Ribo-F-26	CTACACGACGCTCTTCCGATCT	NN	TTACGATA	ggcattcgtattgcgccgcta	CTACACGACGCTCTTCCGATCTNNTTACGATAggcattcgtattgcgccgcta
Ribo-F-B11	Ribo-F-27	CTACACGACGCTCTTCCGATCT	NNN	CTGTACAA	ggcattcgtattgcgccgcta	CTACACGACGCTCTTCCGATCTNNNCTGTACAAggcattcgtattgcgccgcta
Ribo-F-B12	Ribo-F-28	CTACACGACGCTCTTCCGATCT	NNNN	CGTGGTTG	ggcattcgtattgcgccgcta	CTACACGACGCTCTTCCGATCTNNNNCGTGGTTGggcattcgtattgcgccgcta
Ribo-F-C1	Ribo-F-31	CTACACGACGCTCTTCCGATCT	N	AATAACGT	ggcattcgtattgcgccgcta	CTACACGACGCTCTTCCGATCTNAATAACGTggcattcgtattgcgccgcta
Ribo-F-C2	Ribo-F-32	CTACACGACGCTCTTCCGATCT	NN	TTCTTGAA	ggcattcgtattgcgccgcta	CTACACGACGCTCTTCCGATCTNNTTCTTGAAggcattcgtattgcgccgcta
Ribo-F-C3	Ribo-F-33	CTACACGACGCTCTTCCGATCT	NNN	GGCAGATC	ggcattcgtattgcgccgcta	CTACACGACGCTCTTCCGATCTNNNGGCAGATCggcattcgtattgcgccgcta
Ribo-F-C4	Ribo-F-34	CTACACGACGCTCTTCCGATCT	NNNN	CTATGTTA	ggcattcgtattgcgccgcta	CTACACGACGCTCTTCCGATCTNNNNCTATGTTAggcattcgtattgcgccgcta
Ribo-F-C5	Ribo-F-35	CTACACGACGCTCTTCCGATCT	N	GTTGACGC	ggcattcgtattgcgccgcta	CTACACGACGCTCTTCCGATCTNGTTGACGCggcattcgtattgcgccgcta
Ribo-F-C6	Ribo-F-36	CTACACGACGCTCTTCCGATCT	NN	ATCTACGA	ggcattcgtattgcgccgcta	CTACACGACGCTCTTCCGATCTNNATCTACGAggcattcgtattgcgccgcta
Ribo-F-C7	Ribo-F-37	CTACACGACGCTCTTCCGATCT	NNN	CTCGACAG	ggcattcgtattgcgccgcta	CTACACGACGCTCTTCCGATCTNNNCTCGACAGggcattcgtattgcgccgcta
Ribo-F-C8	Ribo-F-38	CTACACGACGCTCTTCCGATCT	NNNN	GAGGCTGC	ggcattcgtattgcgccgcta	CTACACGACGCTCTTCCGATCTNNNNGAGGCTGCggcattcgtattgcgccgcta
Ribo-F-C9	Ribo-F-39	CTACACGACGCTCTTCCGATCT	N	CCTCGTAG	ggcattcgtattgcgccgcta	CTACACGACGCTCTTCCGATCTNCCTCGTAGggcattcgtattgcgccgcta
Ribo-F-C10	Ribo-F-40	CTACACGACGCTCTTCCGATCT	NN	CATAGGCA	ggcattcgtattgcgccgcta	CTACACGACGCTCTTCCGATCTNNCATAGGCAggcattcgtattgcgccgcta
Ribo-F-C11	Ribo-F-41	CTACACGACGCTCTTCCGATCT	NNN	AGATGAAC	ggcattcgtattgcgccgcta	CTACACGACGCTCTTCCGATCTNNNAGATGAACggcattcgtattgcgccgcta
Ribo-F-C12	Ribo-F-42	CTACACGACGCTCTTCCGATCT	NNNN	CCGAGTAT	ggcattcgtattgcgccgcta	CTACACGACGCTCTTCCGATCTNNNNCCGAGTATggcattcgtattgcgccgcta
Ribo-F-D1	Ribo-F-43	CTACACGACGCTCTTCCGATCT	N	AATATTGA	ggcattcgtattgcgccgcta	CTACACGACGCTCTTCCGATCTNAATATTGAggcattcgtattgcgccgcta
Ribo-F-D2	Ribo-F-44	CTACACGACGCTCTTCCGATCT	NN	GTATACCG	ggcattcgtattgcgccgcta	CTACACGACGCTCTTCCGATCTNNGTATACCGggcattcgtattgcgccgcta
Ribo-F-D3	Ribo-F-45	CTACACGACGCTCTTCCGATCT	NNN	GATCCAAC	ggcattcgtattgcgccgcta	CTACACGACGCTCTTCCGATCTNNNGATCCAACggcattcgtattgcgccgcta
Ribo-F-D4	Ribo-F-46	CTACACGACGCTCTTCCGATCT	NNNN	AGATACGC	ggcattcgtattgcgccgcta	CTACACGACGCTCTTCCGATCTNNNNAGATACGCggcattcgtattgcgccgcta
Ribo-F-D5	Ribo-F-47	CTACACGACGCTCTTCCGATCT	N	GGTATCTT	ggcattcgtattgcgccgcta	CTACACGACGCTCTTCCGATCTNGGTATCTTggcattcgtattgcgccgcta
Ribo-F-D6	Ribo-F-48	CTACACGACGCTCTTCCGATCT	NN	CCTCTGGC	ggcattcgtattgcgccgcta	CTACACGACGCTCTTCCGATCTNNCCTCTGGCggcattcgtattgcgccgcta
Ribo-F-D7	Ribo-F-49	CTACACGACGCTCTTCCGATCT	N	CCATTGTG	ggcattcgtattgcgccgcta	CTACACGACGCTCTTCCGATCTNCCATTGTGggcattcgtattgcgccgcta
Ribo-F-D8	Ribo-F-50	CTACACGACGCTCTTCCGATCT	NN	ACTACGGT	ggcattcgtattgcgccgcta	CTACACGACGCTCTTCCGATCTNNACTACGGTggcattcgtattgcgccgcta
Ribo-F-D9	Ribo-F-51	CTACACGACGCTCTTCCGATCT	NNN	AAGTGCTA	ggcattcgtattgcgccgcta	CTACACGACGCTCTTCCGATCTNNNAAGTGCTAggcattcgtattgcgccgcta
Ribo-F-D10	Ribo-F-52	CTACACGACGCTCTTCCGATCT	NNNN	GCCGAACG	ggcattcgtattgcgccgcta	CTACACGACGCTCTTCCGATCTNNNNGCCGAACGggcattcgtattgcgccgcta
Ribo-F-D11	Ribo-F-53	CTACACGACGCTCTTCCGATCT	N	TGTCCACG	ggcattcgtattgcgccgcta	CTACACGACGCTCTTCCGATCTNTGTCCACGggcattcgtattgcgccgcta
Ribo-F-D12	Ribo-F-54	CTACACGACGCTCTTCCGATCT	NN	GACACACT	ggcattcgtattgcgccgcta	CTACACGACGCTCTTCCGATCTNNGACACACTggcattcgtattgcgccgcta
Ribo-F-E1	Ribo-F-55	CTACACGACGCTCTTCCGATCT	NNN	AATATGCT	ggcattcgtattgcgccgcta	CTACACGACGCTCTTCCGATCTNNNAATATGCTggcattcgtattgcgccgcta
Ribo-F-E2	Ribo-F-56	CTACACGACGCTCTTCCGATCT	NNNN	TTCTCATA	ggcattcgtattgcgccgcta	CTACACGACGCTCTTCCGATCTNNNNTTCTCATAggcattcgtattgcgccgcta
Ribo-F-E3	Ribo-F-57	CTACACGACGCTCTTCCGATCT	N	TCTGTGAT	ggcattcgtattgcgccgcta	CTACACGACGCTCTTCCGATCTNTCTGTGATggcattcgtattgcgccgcta
Ribo-F-E4	Ribo-F-58	CTACACGACGCTCTTCCGATCT	NN	CCGAACTT	ggcattcgtattgcgccgcta	CTACACGACGCTCTTCCGATCTNNCCGAACTTggcattcgtattgcgccgcta
Ribo-F-E5	Ribo-F-59	CTACACGACGCTCTTCCGATCT	NNN	GTCTAACA	ggcattcgtattgcgccgcta	CTACACGACGCTCTTCCGATCTNNNGTCTAACAggcattcgtattgcgccgcta
Ribo-F-E6	Ribo-F-60	CTACACGACGCTCTTCCGATCT	NNNN	GACGCCAT	ggcattcgtattgcgccgcta	CTACACGACGCTCTTCCGATCTNNNNGACGCCATggcattcgtattgcgccgcta
Ribo-F-E7	Ribo-F-61	CTACACGACGCTCTTCCGATCT	N	GCCAATGT	ggcattcgtattgcgccgcta	CTACACGACGCTCTTCCGATCTNGCCAATGTggcattcgtattgcgccgcta
Ribo-F-E8	Ribo-F-62	CTACACGACGCTCTTCCGATCT	NN	CCAACGTC	ggcattcgtattgcgccgcta	CTACACGACGCTCTTCCGATCTNNCCAACGTCggcattcgtattgcgccgcta
Ribo-F-E9	Ribo-F-63	CTACACGACGCTCTTCCGATCT	NNN	GTAGATAA	ggcattcgtattgcgccgcta	CTACACGACGCTCTTCCGATCTNNNGTAGATAAggcattcgtattgcgccgcta
Ribo-F-E10	Ribo-F-64	CTACACGACGCTCTTCCGATCT	NNNN	CTTACGGC	ggcattcgtattgcgccgcta	CTACACGACGCTCTTCCGATCTNNNNCTTACGGCggcattcgtattgcgccgcta
Ribo-F-E11	Ribo-F-65	CTACACGACGCTCTTCCGATCT	N	CCAAGTGC	ggcattcgtattgcgccgcta	CTACACGACGCTCTTCCGATCTNCCAAGTGCggcattcgtattgcgccgcta
Ribo-F-E12	Ribo-F-66	CTACACGACGCTCTTCCGATCT	NN	CTAACTCA	ggcattcgtattgcgccgcta	CTACACGACGCTCTTCCGATCTNNCTAACTCAggcattcgtattgcgccgcta
Ribo-F-F1	Ribo-F-67	CTACACGACGCTCTTCCGATCT	NNN	AATATCTG	ggcattcgtattgcgccgcta	CTACACGACGCTCTTCCGATCTNNNAATATCTGggcattcgtattgcgccgcta
Ribo-F-F2	Ribo-F-68	CTACACGACGCTCTTCCGATCT	NNNN	TTATATCA	ggcattcgtattgcgccgcta	CTACACGACGCTCTTCCGATCTNNNNTTATATCAggcattcgtattgcgccgcta
Ribo-F-F3	Ribo-F-69	CTACACGACGCTCTTCCGATCT	N	CTGCGGAT	ggcattcgtattgcgccgcta	CTACACGACGCTCTTCCGATCTNCTGCGGATggcattcgtattgcgccgcta
Ribo-F-F4	Ribo-F-70	CTACACGACGCTCTTCCGATCT	NN	GCGGCTTG	ggcattcgtattgcgccgcta	CTACACGACGCTCTTCCGATCTNNGCGGCTTGggcattcgtattgcgccgcta
Ribo-F-F5	Ribo-F-71	CTACACGACGCTCTTCCGATCT	NNN	GAGTTGAT	ggcattcgtattgcgccgcta	CTACACGACGCTCTTCCGATCTNNNGAGTTGATggcattcgtattgcgccgcta
Ribo-F-F6	Ribo-F-72	CTACACGACGCTCTTCCGATCT	NNNN	GCACTGAG	ggcattcgtattgcgccgcta	CTACACGACGCTCTTCCGATCTNNNNGCACTGAGggcattcgtattgcgccgcta
Ribo-F-F7	Ribo-F-73	CTACACGACGCTCTTCCGATCT	N	GACCACCT	ggcattcgtattgcgccgcta	CTACACGACGCTCTTCCGATCTNGACCACCTggcattcgtattgcgccgcta
Ribo-F-F8	Ribo-F-103	CTACACGACGCTCTTCCGATCT	N	AATAGCAA	ggcattcgtattgcgccgcta	CTACACGACGCTCTTCCGATCTNAATAGCAAggcattcgtattgcgccgcta
Ribo-F-F9	Ribo-F-75	CTACACGACGCTCTTCCGATCT	N	CCTACCGG	ggcattcgtattgcgccgcta	CTACACGACGCTCTTCCGATCTNCCTACCGGggcattcgtattgcgccgcta
Ribo-F-F10	Ribo-F-76	CTACACGACGCTCTTCCGATCT	NN	GGAGGATG	ggcattcgtattgcgccgcta	CTACACGACGCTCTTCCGATCTNNGGAGGATGggcattcgtattgcgccgcta
Ribo-F-F11	Ribo-F-77	CTACACGACGCTCTTCCGATCT	NNN	CGCTGAAT	ggcattcgtattgcgccgcta	CTACACGACGCTCTTCCGATCTNNNCGCTGAATggcattcgtattgcgccgcta
Ribo-F-F12	Ribo-F-78	CTACACGACGCTCTTCCGATCT	NNNN	TGTGACGA	ggcattcgtattgcgccgcta	CTACACGACGCTCTTCCGATCTNNNNTGTGACGAggcattcgtattgcgccgcta
Ribo-F-G1	Ribo-F-79	CTACACGACGCTCTTCCGATCT	N	AATAGATT	ggcattcgtattgcgccgcta	CTACACGACGCTCTTCCGATCTNAATAGATTggcattcgtattgcgccgcta
Ribo-F-G2	Ribo-F-80	CTACACGACGCTCTTCCGATCT	NN	TTAGCGCA	ggcattcgtattgcgccgcta	CTACACGACGCTCTTCCGATCTNNTTAGCGCAggcattcgtattgcgccgcta
Ribo-F-G3	Ribo-F-81	CTACACGACGCTCTTCCGATCT	NNN	GCGGCCGT	ggcattcgtattgcgccgcta	CTACACGACGCTCTTCCGATCTNNNGCGGCCGTggcattcgtattgcgccgcta
Ribo-F-G4	Ribo-F-82	CTACACGACGCTCTTCCGATCT	NNNN	CAGTAACC	ggcattcgtattgcgccgcta	CTACACGACGCTCTTCCGATCTNNNNCAGTAACCggcattcgtattgcgccgcta
Ribo-F-G5	Ribo-F-83	CTACACGACGCTCTTCCGATCT	N	GCCTAGTA	ggcattcgtattgcgccgcta	CTACACGACGCTCTTCCGATCTNGCCTAGTAggcattcgtattgcgccgcta
Ribo-F-G6	Ribo-F-84	CTACACGACGCTCTTCCGATCT	NN	CACGGCGC	ggcattcgtattgcgccgcta	CTACACGACGCTCTTCCGATCTNNCACGGCGCggcattcgtattgcgccgcta
Ribo-F-G7	Ribo-F-85	CTACACGACGCTCTTCCGATCT	NNN	GGTGCAGA	ggcattcgtattgcgccgcta	CTACACGACGCTCTTCCGATCTNNNGGTGCAGAggcattcgtattgcgccgcta
Ribo-F-G8	Ribo-F-86	CTACACGACGCTCTTCCGATCT	NNNN	TCGCTGAC	ggcattcgtattgcgccgcta	CTACACGACGCTCTTCCGATCTNNNNTCGCTGACggcattcgtattgcgccgcta
Ribo-F-G9	Ribo-F-87	CTACACGACGCTCTTCCGATCT	N	CAGCCAGT	ggcattcgtattgcgccgcta	CTACACGACGCTCTTCCGATCTNCAGCCAGTggcattcgtattgcgccgcta
Ribo-F-G10	Ribo-F-88	CTACACGACGCTCTTCCGATCT	NN	CGTCAACC	ggcattcgtattgcgccgcta	CTACACGACGCTCTTCCGATCTNNCGTCAACCggcattcgtattgcgccgcta
Ribo-F-G11	Ribo-F-89	CTACACGACGCTCTTCCGATCT	N	GCCGGCGA	ggcattcgtattgcgccgcta	CTACACGACGCTCTTCCGATCTNGCCGGCGAggcattcgtattgcgccgcta
Ribo-F-G12	Ribo-F-90	CTACACGACGCTCTTCCGATCT	NN	GCCTCCGG	ggcattcgtattgcgccgcta	CTACACGACGCTCTTCCGATCTNNGCCTCCGGggcattcgtattgcgccgcta
Ribo-F-H1	Ribo-F-91	CTACACGACGCTCTTCCGATCT	NNN	AATAGTCC	ggcattcgtattgcgccgcta	CTACACGACGCTCTTCCGATCTNNNAATAGTCCggcattcgtattgcgccgcta
Ribo-F-H2	Ribo-F-92	CTACACGACGCTCTTCCGATCT	NNNN	TTAGACGT	ggcattcgtattgcgccgcta	CTACACGACGCTCTTCCGATCTNNNNTTAGACGTggcattcgtattgcgccgcta
Ribo-F-H3	Ribo-F-93	CTACACGACGCTCTTCCGATCT	N	GTGGACTA	ggcattcgtattgcgccgcta	CTACACGACGCTCTTCCGATCTNGTGGACTAggcattcgtattgcgccgcta
Ribo-F-H4	Ribo-F-94	CTACACGACGCTCTTCCGATCT	NN	CACGGACG	ggcattcgtattgcgccgcta	CTACACGACGCTCTTCCGATCTNNCACGGACGggcattcgtattgcgccgcta
Ribo-F-H5	Ribo-F-95	CTACACGACGCTCTTCCGATCT	NNN	CACTAGAG	ggcattcgtattgcgccgcta	CTACACGACGCTCTTCCGATCTNNNCACTAGAGggcattcgtattgcgccgcta
Ribo-F-H6	Ribo-F-96	CTACACGACGCTCTTCCGATCT	NNNN	GCAGATGG	ggcattcgtattgcgccgcta	CTACACGACGCTCTTCCGATCTNNNNGCAGATGGggcattcgtattgcgccgcta
Ribo-F-H7	Ribo-F-97	CTACACGACGCTCTTCCGATCT	N	CTCTCACG	ggcattcgtattgcgccgcta	CTACACGACGCTCTTCCGATCTNCTCTCACGggcattcgtattgcgccgcta
Ribo-F-H8	Ribo-F-98	CTACACGACGCTCTTCCGATCT	NN	GGAATCAC	ggcattcgtattgcgccgcta	CTACACGACGCTCTTCCGATCTNNGGAATCACggcattcgtattgcgccgcta
Ribo-F-H9	Ribo-F-99	CTACACGACGCTCTTCCGATCT	NNN	CGTTGACG	ggcattcgtattgcgccgcta	CTACACGACGCTCTTCCGATCTNNNCGTTGACGggcattcgtattgcgccgcta
Ribo-F-H10	Ribo-F-100	CTACACGACGCTCTTCCGATCT	NNNN	CATCAGGT	ggcattcgtattgcgccgcta	CTACACGACGCTCTTCCGATCTNNNNCATCAGGTggcattcgtattgcgccgcta
Ribo-F-H11	Ribo-F-101	CTACACGACGCTCTTCCGATCT	N	CGTTGTAA	ggcattcgtattgcgccgcta	CTACACGACGCTCTTCCGATCTNCGTTGTAAggcattcgtattgcgccgcta
Ribo-F-H12	Ribo-F-102	CTACACGACGCTCTTCCGATCT	NN	GGCACGGT	ggcattcgtattgcgccgcta	CTACACGACGCTCTTCCGATCTNNGGCACGGTggcattcgtattgcgccgcta
	Inf-A-F-1	CTACACGACGCTCTTCCGATCT	N	AATTAATG	CTCATGGARTGGCTAAAG	CTACACGACGCTCTTCCGATCTNAATTAATGCTCATGGARTGGCTAAAG
	Inf-A-F-2	CTACACGACGCTCTTCCGATCT	NN	TTAATTCC	CTCATGGARTGGCTAAAG	CTACACGACGCTCTTCCGATCTNNTTAATTCCCTCATGGARTGGCTAAAG
	Inf-A-F-3	CTACACGACGCTCTTCCGATCT	N	CCAATACT	CTCATGGARTGGCTAAAG	CTACACGACGCTCTTCCGATCTNCCAATACTCTCATGGARTGGCTAAAG
	Inf-A-F-4	CTACACGACGCTCTTCCGATCT	NN	TCGCGCAT	CTCATGGARTGGCTAAAG	CTACACGACGCTCTTCCGATCTNNTCGCGCATCTCATGGARTGGCTAAAG
	Inf-A-F-5	CTACACGACGCTCTTCCGATCT	NNN	GTGTGAAC	CTCATGGARTGGCTAAAG	CTACACGACGCTCTTCCGATCTNNNGTGTGAACCTCATGGARTGGCTAAAG
	Inf-A-F-6	CTACACGACGCTCTTCCGATCT	NNNN	GGTGGCAC	CTCATGGARTGGCTAAAG	CTACACGACGCTCTTCCGATCTNNNNGGTGGCACCTCATGGARTGGCTAAAG
	Inf-A-F-7	CTACACGACGCTCTTCCGATCT	N	TAGGTGCT	CTCATGGARTGGCTAAAG	CTACACGACGCTCTTCCGATCTNTAGGTGCTCTCATGGARTGGCTAAAG
	Inf-A-F-8	CTACACGACGCTCTTCCGATCT	NN	GAGCGGTT	CTCATGGARTGGCTAAAG	CTACACGACGCTCTTCCGATCTNNGAGCGGTTCTCATGGARTGGCTAAAG
	Inf-A-F-9	CTACACGACGCTCTTCCGATCT	NNN	AGGATTAG	CTCATGGARTGGCTAAAG	CTACACGACGCTCTTCCGATCTNNNAGGATTAGCTCATGGARTGGCTAAAG
	Inf-A-F-10	CTACACGACGCTCTTCCGATCT	NNNN	GTGAGCCA	CTCATGGARTGGCTAAAG	CTACACGACGCTCTTCCGATCTNNNNGTGAGCCACTCATGGARTGGCTAAAG
	Inf-A-F-11	CTACACGACGCTCTTCCGATCT	N	AATTATGC	CTCATGGARTGGCTAAAG	CTACACGACGCTCTTCCGATCTNAATTATGCCTCATGGARTGGCTAAAG
	Inf-A-F-12	CTACACGACGCTCTTCCGATCT	NN	TTACGCCG	CTCATGGARTGGCTAAAG	CTACACGACGCTCTTCCGATCTNNTTACGCCGCTCATGGARTGGCTAAAG
	Inf-B-F-1	CTACACGACGCTCTTCCGATCT	N	AATTAATG	GCCTTCTCCATCTTCTG	CTACACGACGCTCTTCCGATCTNAATTAATGGCCTTCTCCATCTTCTG
	Inf-B-F-2	CTACACGACGCTCTTCCGATCT	NN	TTAATTCC	GCCTTCTCCATCTTCTG	CTACACGACGCTCTTCCGATCTNNTTAATTCCGCCTTCTCCATCTTCTG
	Inf-B-F-3	CTACACGACGCTCTTCCGATCT	N	CCAATACT	GCCTTCTCCATCTTCTG	CTACACGACGCTCTTCCGATCTNCCAATACTGCCTTCTCCATCTTCTG
	Inf-B-F-4	CTACACGACGCTCTTCCGATCT	NN	TCGCGCAT	GCCTTCTCCATCTTCTG	CTACACGACGCTCTTCCGATCTNNTCGCGCATGCCTTCTCCATCTTCTG
	Inf-B-F-5	CTACACGACGCTCTTCCGATCT	NNN	GTGTGAAC	GCCTTCTCCATCTTCTG	CTACACGACGCTCTTCCGATCTNNNGTGTGAACGCCTTCTCCATCTTCTG
	Inf-B-F-6	CTACACGACGCTCTTCCGATCT	NNNN	GGTGGCAC	GCCTTCTCCATCTTCTG	CTACACGACGCTCTTCCGATCTNNNNGGTGGCACGCCTTCTCCATCTTCTG
	Inf-B-F-7	CTACACGACGCTCTTCCGATCT	N	TAGGTGCT	GCCTTCTCCATCTTCTG	CTACACGACGCTCTTCCGATCTNTAGGTGCTGCCTTCTCCATCTTCTG
	Inf-B-F-8	CTACACGACGCTCTTCCGATCT	NN	GAGCGGTT	GCCTTCTCCATCTTCTG	CTACACGACGCTCTTCCGATCTNNGAGCGGTTGCCTTCTCCATCTTCTG
	Inf-B-F-9	CTACACGACGCTCTTCCGATCT	NNN	AGGATTAG	GCCTTCTCCATCTTCTG	CTACACGACGCTCTTCCGATCTNNNAGGATTAGGCCTTCTCCATCTTCTG
	Inf-B-F-10	CTACACGACGCTCTTCCGATCT	NNNN	GTGAGCCA	GCCTTCTCCATCTTCTG	CTACACGACGCTCTTCCGATCTNNNNGTGAGCCAGCCTTCTCCATCTTCTG
	Inf-B-F-11	CTACACGACGCTCTTCCGATCT	N	AATTATGC	GCCTTCTCCATCTTCTG	CTACACGACGCTCTTCCGATCTNAATTATGCGCCTTCTCCATCTTCTG
	Inf-B-F-12	CTACACGACGCTCTTCCGATCT	NN	TTACGCCG	GCCTTCTCCATCTTCTG	CTACACGACGCTCTTCCGATCTNNTTACGCCGGCCTTCTCCATCTTCTG
	HRV#1-F-1	CTACACGACGCTCTTCCGATCT	N	AATTAATG	TCCTCCGGCCCCTGAAT	CTACACGACGCTCTTCCGATCTNAATTAATGTCCTCCGGCCCCTGAAT
	HRV#1-F-2	CTACACGACGCTCTTCCGATCT	NN	TTAATTCC	TCCTCCGGCCCCTGAAT	CTACACGACGCTCTTCCGATCTNNTTAATTCCTCCTCCGGCCCCTGAAT
	HRV#1-F-3	CTACACGACGCTCTTCCGATCT	N	CCAATACT	TCCTCCGGCCCCTGAAT	CTACACGACGCTCTTCCGATCTNCCAATACTTCCTCCGGCCCCTGAAT
	HRV#1-F-4	CTACACGACGCTCTTCCGATCT	NN	TCGCGCAT	TCCTCCGGCCCCTGAAT	CTACACGACGCTCTTCCGATCTNNTCGCGCATTCCTCCGGCCCCTGAAT
	HRV#1-F-5	CTACACGACGCTCTTCCGATCT	NNN	GTGTGAAC	TCCTCCGGCCCCTGAAT	CTACACGACGCTCTTCCGATCTNNNGTGTGAACTCCTCCGGCCCCTGAAT
	HRV#1-F-6	CTACACGACGCTCTTCCGATCT	NNNN	GGTGGCAC	TCCTCCGGCCCCTGAAT	CTACACGACGCTCTTCCGATCTNNNNGGTGGCACTCCTCCGGCCCCTGAAT
	HRV#1-F-7	CTACACGACGCTCTTCCGATCT	N	TAGGTGCT	TCCTCCGGCCCCTGAAT	CTACACGACGCTCTTCCGATCTNTAGGTGCTTCCTCCGGCCCCTGAAT
	HRV#1-F-8	CTACACGACGCTCTTCCGATCT	NN	GAGCGGTT	TCCTCCGGCCCCTGAAT	CTACACGACGCTCTTCCGATCTNNGAGCGGTTTCCTCCGGCCCCTGAAT
	HRV#1-F-9	CTACACGACGCTCTTCCGATCT	NNN	AGGATTAG	TCCTCCGGCCCCTGAAT	CTACACGACGCTCTTCCGATCTNNNAGGATTAGTCCTCCGGCCCCTGAAT
	HRV#1-F-10	CTACACGACGCTCTTCCGATCT	NNNN	GTGAGCCA	TCCTCCGGCCCCTGAAT	CTACACGACGCTCTTCCGATCTNNNNGTGAGCCATCCTCCGGCCCCTGAAT
	HRV#1-F-11	CTACACGACGCTCTTCCGATCT	N	AATTATGC	TCCTCCGGCCCCTGAAT	CTACACGACGCTCTTCCGATCTNAATTATGCTCCTCCGGCCCCTGAAT
	HRV#1-F-12	CTACACGACGCTCTTCCGATCT	NN	TTACGCCG	TCCTCCGGCCCCTGAAT	CTACACGACGCTCTTCCGATCTNNTTACGCCGTCCTCCGGCCCCTGAAT

## Sheet: Reverse primers
Supplementary Table 1
	Reverse primers
Well ID	testing ID	Adapter	Well ID	specific sequence	fused sequence
N1-F-A1	N1-R-5	GTGACTGGAGTTCAGACGTGTGCTCTTCCGATCT	AGCTTGGT	TCTGGTTACTGCCAGTTGAATCTG	GTGACTGGAGTTCAGACGTGTGCTCTTCCGATCTAGCTTGGTTCTGGTTACTGCCAGTTGAATCTG
N1-F-A2	N1-R-6	GTGACTGGAGTTCAGACGTGTGCTCTTCCGATCT	AGCTTATG	TCTGGTTACTGCCAGTTGAATCTG	GTGACTGGAGTTCAGACGTGTGCTCTTCCGATCTAGCTTATGTCTGGTTACTGCCAGTTGAATCTG
N1-F-A3	N1-R-7	GTGACTGGAGTTCAGACGTGTGCTCTTCCGATCT	ATAACGAC	TCTGGTTACTGCCAGTTGAATCTG	GTGACTGGAGTTCAGACGTGTGCTCTTCCGATCTATAACGACTCTGGTTACTGCCAGTTGAATCTG
N1-F-A4	N1-R-8	GTGACTGGAGTTCAGACGTGTGCTCTTCCGATCT	GATGGAGT	TCTGGTTACTGCCAGTTGAATCTG	GTGACTGGAGTTCAGACGTGTGCTCTTCCGATCTGATGGAGTTCTGGTTACTGCCAGTTGAATCTG
N1-F-A5	N1-R-9	GTGACTGGAGTTCAGACGTGTGCTCTTCCGATCT	TGATCTAA	TCTGGTTACTGCCAGTTGAATCTG	GTGACTGGAGTTCAGACGTGTGCTCTTCCGATCTTGATCTAATCTGGTTACTGCCAGTTGAATCTG
N1-F-A6	N1-R-10	GTGACTGGAGTTCAGACGTGTGCTCTTCCGATCT	AGCTATAT	TCTGGTTACTGCCAGTTGAATCTG	GTGACTGGAGTTCAGACGTGTGCTCTTCCGATCTAGCTATATTCTGGTTACTGCCAGTTGAATCTG
N1-F-A7	N1-R-11	GTGACTGGAGTTCAGACGTGTGCTCTTCCGATCT	AGCAGAGA	TCTGGTTACTGCCAGTTGAATCTG	GTGACTGGAGTTCAGACGTGTGCTCTTCCGATCTAGCAGAGATCTGGTTACTGCCAGTTGAATCTG
N1-F-A8	N1-R-12	GTGACTGGAGTTCAGACGTGTGCTCTTCCGATCT	GACGTAAG	TCTGGTTACTGCCAGTTGAATCTG	GTGACTGGAGTTCAGACGTGTGCTCTTCCGATCTGACGTAAGTCTGGTTACTGCCAGTTGAATCTG
N1-F-A9	N1-R-13	GTGACTGGAGTTCAGACGTGTGCTCTTCCGATCT	AGGCCTGA	TCTGGTTACTGCCAGTTGAATCTG	GTGACTGGAGTTCAGACGTGTGCTCTTCCGATCTAGGCCTGATCTGGTTACTGCCAGTTGAATCTG
N1-F-A10	N1-R-14	GTGACTGGAGTTCAGACGTGTGCTCTTCCGATCT	TAAGATTA	TCTGGTTACTGCCAGTTGAATCTG	GTGACTGGAGTTCAGACGTGTGCTCTTCCGATCTTAAGATTATCTGGTTACTGCCAGTTGAATCTG
N1-F-A11	N1-R-15	GTGACTGGAGTTCAGACGTGTGCTCTTCCGATCT	AGGCGAAT	TCTGGTTACTGCCAGTTGAATCTG	GTGACTGGAGTTCAGACGTGTGCTCTTCCGATCTAGGCGAATTCTGGTTACTGCCAGTTGAATCTG
N1-F-A12	N1-R-16	GTGACTGGAGTTCAGACGTGTGCTCTTCCGATCT	TTGTTCTT	TCTGGTTACTGCCAGTTGAATCTG	GTGACTGGAGTTCAGACGTGTGCTCTTCCGATCTTTGTTCTTTCTGGTTACTGCCAGTTGAATCTG
N1-F-B1	N1-R-17	GTGACTGGAGTTCAGACGTGTGCTCTTCCGATCT	TACTCCTG	TCTGGTTACTGCCAGTTGAATCTG	GTGACTGGAGTTCAGACGTGTGCTCTTCCGATCTTACTCCTGTCTGGTTACTGCCAGTTGAATCTG
N1-F-B2	N1-R-18	GTGACTGGAGTTCAGACGTGTGCTCTTCCGATCT	GACTGGCG	TCTGGTTACTGCCAGTTGAATCTG	GTGACTGGAGTTCAGACGTGTGCTCTTCCGATCTGACTGGCGTCTGGTTACTGCCAGTTGAATCTG
N1-F-B3	N1-R-19	GTGACTGGAGTTCAGACGTGTGCTCTTCCGATCT	ATATATAC	TCTGGTTACTGCCAGTTGAATCTG	GTGACTGGAGTTCAGACGTGTGCTCTTCCGATCTATATATACTCTGGTTACTGCCAGTTGAATCTG
N1-F-B4	N1-R-20	GTGACTGGAGTTCAGACGTGTGCTCTTCCGATCT	TAGATCGG	TCTGGTTACTGCCAGTTGAATCTG	GTGACTGGAGTTCAGACGTGTGCTCTTCCGATCTTAGATCGGTCTGGTTACTGCCAGTTGAATCTG
N1-F-B5	N1-R-21	GTGACTGGAGTTCAGACGTGTGCTCTTCCGATCT	AGGCAAGC	TCTGGTTACTGCCAGTTGAATCTG	GTGACTGGAGTTCAGACGTGTGCTCTTCCGATCTAGGCAAGCTCTGGTTACTGCCAGTTGAATCTG
N1-F-B6	N1-R-22	GTGACTGGAGTTCAGACGTGTGCTCTTCCGATCT	TCCAGGTA	TCTGGTTACTGCCAGTTGAATCTG	GTGACTGGAGTTCAGACGTGTGCTCTTCCGATCTTCCAGGTATCTGGTTACTGCCAGTTGAATCTG
N1-F-B7	N1-R-23	GTGACTGGAGTTCAGACGTGTGCTCTTCCGATCT	AGGTCAAG	TCTGGTTACTGCCAGTTGAATCTG	GTGACTGGAGTTCAGACGTGTGCTCTTCCGATCTAGGTCAAGTCTGGTTACTGCCAGTTGAATCTG
N1-F-B8	N1-R-24	GTGACTGGAGTTCAGACGTGTGCTCTTCCGATCT	TACACTGG	TCTGGTTACTGCCAGTTGAATCTG	GTGACTGGAGTTCAGACGTGTGCTCTTCCGATCTTACACTGGTCTGGTTACTGCCAGTTGAATCTG
N1-F-B9	N1-R-25	GTGACTGGAGTTCAGACGTGTGCTCTTCCGATCT	TCCTTGCG	TCTGGTTACTGCCAGTTGAATCTG	GTGACTGGAGTTCAGACGTGTGCTCTTCCGATCTTCCTTGCGTCTGGTTACTGCCAGTTGAATCTG
N1-F-B10	N1-R-26	GTGACTGGAGTTCAGACGTGTGCTCTTCCGATCT	AGGACCTC	TCTGGTTACTGCCAGTTGAATCTG	GTGACTGGAGTTCAGACGTGTGCTCTTCCGATCTAGGACCTCTCTGGTTACTGCCAGTTGAATCTG
N1-F-B11	N1-R-27	GTGACTGGAGTTCAGACGTGTGCTCTTCCGATCT	TAAGCATT	TCTGGTTACTGCCAGTTGAATCTG	GTGACTGGAGTTCAGACGTGTGCTCTTCCGATCTTAAGCATTTCTGGTTACTGCCAGTTGAATCTG
N1-F-B12	N1-R-28	GTGACTGGAGTTCAGACGTGTGCTCTTCCGATCT	AGGATATT	TCTGGTTACTGCCAGTTGAATCTG	GTGACTGGAGTTCAGACGTGTGCTCTTCCGATCTAGGATATTTCTGGTTACTGCCAGTTGAATCTG
N1-F-C1	N1-R-31	GTGACTGGAGTTCAGACGTGTGCTCTTCCGATCT	AATCGTTA	TCTGGTTACTGCCAGTTGAATCTG	GTGACTGGAGTTCAGACGTGTGCTCTTCCGATCTAATCGTTATCTGGTTACTGCCAGTTGAATCTG
N1-F-C2	N1-R-32	GTGACTGGAGTTCAGACGTGTGCTCTTCCGATCT	GTCTACAT	TCTGGTTACTGCCAGTTGAATCTG	GTGACTGGAGTTCAGACGTGTGCTCTTCCGATCTGTCTACATTCTGGTTACTGCCAGTTGAATCTG
N1-F-C3	N1-R-33	GTGACTGGAGTTCAGACGTGTGCTCTTCCGATCT	CGCTGCTC	TCTGGTTACTGCCAGTTGAATCTG	GTGACTGGAGTTCAGACGTGTGCTCTTCCGATCTCGCTGCTCTCTGGTTACTGCCAGTTGAATCTG
N1-F-C4	N1-R-34	GTGACTGGAGTTCAGACGTGTGCTCTTCCGATCT	GATCAACA	TCTGGTTACTGCCAGTTGAATCTG	GTGACTGGAGTTCAGACGTGTGCTCTTCCGATCTGATCAACATCTGGTTACTGCCAGTTGAATCTG
N1-F-C5	N1-R-35	GTGACTGGAGTTCAGACGTGTGCTCTTCCGATCT	CGAAGGAC	TCTGGTTACTGCCAGTTGAATCTG	GTGACTGGAGTTCAGACGTGTGCTCTTCCGATCTCGAAGGACTCTGGTTACTGCCAGTTGAATCTG
N1-F-C6	N1-R-36	GTGACTGGAGTTCAGACGTGTGCTCTTCCGATCT	GATGCCGG	TCTGGTTACTGCCAGTTGAATCTG	GTGACTGGAGTTCAGACGTGTGCTCTTCCGATCTGATGCCGGTCTGGTTACTGCCAGTTGAATCTG
N1-F-C7	N1-R-37	GTGACTGGAGTTCAGACGTGTGCTCTTCCGATCT	CTACGAAG	TCTGGTTACTGCCAGTTGAATCTG	GTGACTGGAGTTCAGACGTGTGCTCTTCCGATCTCTACGAAGTCTGGTTACTGCCAGTTGAATCTG
N1-F-C8	N1-R-38	GTGACTGGAGTTCAGACGTGTGCTCTTCCGATCT	GATGCGTC	TCTGGTTACTGCCAGTTGAATCTG	GTGACTGGAGTTCAGACGTGTGCTCTTCCGATCTGATGCGTCTCTGGTTACTGCCAGTTGAATCTG
N1-F-C9	N1-R-39	GTGACTGGAGTTCAGACGTGTGCTCTTCCGATCT	CTACGGCA	TCTGGTTACTGCCAGTTGAATCTG	GTGACTGGAGTTCAGACGTGTGCTCTTCCGATCTCTACGGCATCTGGTTACTGCCAGTTGAATCTG
N1-F-C10	N1-R-40	GTGACTGGAGTTCAGACGTGTGCTCTTCCGATCT	GATTCCTT	TCTGGTTACTGCCAGTTGAATCTG	GTGACTGGAGTTCAGACGTGTGCTCTTCCGATCTGATTCCTTTCTGGTTACTGCCAGTTGAATCTG
N1-F-C11	N1-R-41	GTGACTGGAGTTCAGACGTGTGCTCTTCCGATCT	CTACTCGA	TCTGGTTACTGCCAGTTGAATCTG	GTGACTGGAGTTCAGACGTGTGCTCTTCCGATCTCTACTCGATCTGGTTACTGCCAGTTGAATCTG
N1-F-C12	N1-R-42	GTGACTGGAGTTCAGACGTGTGCTCTTCCGATCT	GATTCGAG	TCTGGTTACTGCCAGTTGAATCTG	GTGACTGGAGTTCAGACGTGTGCTCTTCCGATCTGATTCGAGTCTGGTTACTGCCAGTTGAATCTG
N1-F-D1	N1-R-43	GTGACTGGAGTTCAGACGTGTGCTCTTCCGATCT	AATCGGCG	TCTGGTTACTGCCAGTTGAATCTG	GTGACTGGAGTTCAGACGTGTGCTCTTCCGATCTAATCGGCGTCTGGTTACTGCCAGTTGAATCTG
N1-F-D2	N1-R-44	GTGACTGGAGTTCAGACGTGTGCTCTTCCGATCT	TTCGCCGA	TCTGGTTACTGCCAGTTGAATCTG	GTGACTGGAGTTCAGACGTGTGCTCTTCCGATCTTTCGCCGATCTGGTTACTGCCAGTTGAATCTG
N1-F-D3	N1-R-45	GTGACTGGAGTTCAGACGTGTGCTCTTCCGATCT	CTGGCCTC	TCTGGTTACTGCCAGTTGAATCTG	GTGACTGGAGTTCAGACGTGTGCTCTTCCGATCTCTGGCCTCTCTGGTTACTGCCAGTTGAATCTG
N1-F-D4	N1-R-46	GTGACTGGAGTTCAGACGTGTGCTCTTCCGATCT	GAACTTAT	TCTGGTTACTGCCAGTTGAATCTG	GTGACTGGAGTTCAGACGTGTGCTCTTCCGATCTGAACTTATTCTGGTTACTGCCAGTTGAATCTG
N1-F-D5	N1-R-47	GTGACTGGAGTTCAGACGTGTGCTCTTCCGATCT	CGTATTGG	TCTGGTTACTGCCAGTTGAATCTG	GTGACTGGAGTTCAGACGTGTGCTCTTCCGATCTCGTATTGGTCTGGTTACTGCCAGTTGAATCTG
N1-F-D6	N1-R-48	GTGACTGGAGTTCAGACGTGTGCTCTTCCGATCT	GAAGCACA	TCTGGTTACTGCCAGTTGAATCTG	GTGACTGGAGTTCAGACGTGTGCTCTTCCGATCTGAAGCACATCTGGTTACTGCCAGTTGAATCTG
N1-F-D7	N1-R-49	GTGACTGGAGTTCAGACGTGTGCTCTTCCGATCT	CTTAATAC	TCTGGTTACTGCCAGTTGAATCTG	GTGACTGGAGTTCAGACGTGTGCTCTTCCGATCTCTTAATACTCTGGTTACTGCCAGTTGAATCTG
N1-F-D8	N1-R-50	GTGACTGGAGTTCAGACGTGTGCTCTTCCGATCT	GAAGTCTT	TCTGGTTACTGCCAGTTGAATCTG	GTGACTGGAGTTCAGACGTGTGCTCTTCCGATCTGAAGTCTTTCTGGTTACTGCCAGTTGAATCTG
N1-F-D9	N1-R-51	GTGACTGGAGTTCAGACGTGTGCTCTTCCGATCT	GAAGAGGC	TCTGGTTACTGCCAGTTGAATCTG	GTGACTGGAGTTCAGACGTGTGCTCTTCCGATCTGAAGAGGCTCTGGTTACTGCCAGTTGAATCTG
N1-F-D10	N1-R-52	GTGACTGGAGTTCAGACGTGTGCTCTTCCGATCT	CGGATAAC	TCTGGTTACTGCCAGTTGAATCTG	GTGACTGGAGTTCAGACGTGTGCTCTTCCGATCTCGGATAACTCTGGTTACTGCCAGTTGAATCTG
N1-F-D11	N1-R-53	GTGACTGGAGTTCAGACGTGTGCTCTTCCGATCT	GAATCTGG	TCTGGTTACTGCCAGTTGAATCTG	GTGACTGGAGTTCAGACGTGTGCTCTTCCGATCTGAATCTGGTCTGGTTACTGCCAGTTGAATCTG
N1-F-D12	N1-R-54	GTGACTGGAGTTCAGACGTGTGCTCTTCCGATCT	CTGATTGA	TCTGGTTACTGCCAGTTGAATCTG	GTGACTGGAGTTCAGACGTGTGCTCTTCCGATCTCTGATTGATCTGGTTACTGCCAGTTGAATCTG
N1-F-E1	N1-R-55	GTGACTGGAGTTCAGACGTGTGCTCTTCCGATCT	AATCCGTT	TCTGGTTACTGCCAGTTGAATCTG	GTGACTGGAGTTCAGACGTGTGCTCTTCCGATCTAATCCGTTTCTGGTTACTGCCAGTTGAATCTG
N1-F-E2	N1-R-56	GTGACTGGAGTTCAGACGTGTGCTCTTCCGATCT	TGCGTACA	TCTGGTTACTGCCAGTTGAATCTG	GTGACTGGAGTTCAGACGTGTGCTCTTCCGATCTTGCGTACATCTGGTTACTGCCAGTTGAATCTG
N1-F-E3	N1-R-57	GTGACTGGAGTTCAGACGTGTGCTCTTCCGATCT	GAATCAAT	TCTGGTTACTGCCAGTTGAATCTG	GTGACTGGAGTTCAGACGTGTGCTCTTCCGATCTGAATCAATTCTGGTTACTGCCAGTTGAATCTG
N1-F-E4	N1-R-58	GTGACTGGAGTTCAGACGTGTGCTCTTCCGATCT	TGAGTCAG	TCTGGTTACTGCCAGTTGAATCTG	GTGACTGGAGTTCAGACGTGTGCTCTTCCGATCTTGAGTCAGTCTGGTTACTGCCAGTTGAATCTG
N1-F-E5	N1-R-59	GTGACTGGAGTTCAGACGTGTGCTCTTCCGATCT	GAATGCTC	TCTGGTTACTGCCAGTTGAATCTG	GTGACTGGAGTTCAGACGTGTGCTCTTCCGATCTGAATGCTCTCTGGTTACTGCCAGTTGAATCTG
N1-F-E6	N1-R-60	GTGACTGGAGTTCAGACGTGTGCTCTTCCGATCT	GAATATCC	TCTGGTTACTGCCAGTTGAATCTG	GTGACTGGAGTTCAGACGTGTGCTCTTCCGATCTGAATATCCTCTGGTTACTGCCAGTTGAATCTG
N1-F-E7	N1-R-61	GTGACTGGAGTTCAGACGTGTGCTCTTCCGATCT	CTTATGAA	TCTGGTTACTGCCAGTTGAATCTG	GTGACTGGAGTTCAGACGTGTGCTCTTCCGATCTCTTATGAATCTGGTTACTGCCAGTTGAATCTG
N1-F-E8	N1-R-62	GTGACTGGAGTTCAGACGTGTGCTCTTCCGATCT	TCGGCACC	TCTGGTTACTGCCAGTTGAATCTG	GTGACTGGAGTTCAGACGTGTGCTCTTCCGATCTTCGGCACCTCTGGTTACTGCCAGTTGAATCTG
N1-F-E9	N1-R-63	GTGACTGGAGTTCAGACGTGTGCTCTTCCGATCT	AAGAAGCG	TCTGGTTACTGCCAGTTGAATCTG	GTGACTGGAGTTCAGACGTGTGCTCTTCCGATCTAAGAAGCGTCTGGTTACTGCCAGTTGAATCTG
N1-F-E10	N1-R-64	GTGACTGGAGTTCAGACGTGTGCTCTTCCGATCT	CTCACGAT	TCTGGTTACTGCCAGTTGAATCTG	GTGACTGGAGTTCAGACGTGTGCTCTTCCGATCTCTCACGATTCTGGTTACTGCCAGTTGAATCTG
N1-F-E11	N1-R-65	GTGACTGGAGTTCAGACGTGTGCTCTTCCGATCT	TCGGTCGA	TCTGGTTACTGCCAGTTGAATCTG	GTGACTGGAGTTCAGACGTGTGCTCTTCCGATCTTCGGTCGATCTGGTTACTGCCAGTTGAATCTG
N1-F-E12	N1-R-66	GTGACTGGAGTTCAGACGTGTGCTCTTCCGATCT	TCGGTAAG	TCTGGTTACTGCCAGTTGAATCTG	GTGACTGGAGTTCAGACGTGTGCTCTTCCGATCTTCGGTAAGTCTGGTTACTGCCAGTTGAATCTG
N1-F-F1	N1-R-67	GTGACTGGAGTTCAGACGTGTGCTCTTCCGATCT	AAGATACA	TCTGGTTACTGCCAGTTGAATCTG	GTGACTGGAGTTCAGACGTGTGCTCTTCCGATCTAAGATACATCTGGTTACTGCCAGTTGAATCTG
N1-F-F2	N1-R-68	GTGACTGGAGTTCAGACGTGTGCTCTTCCGATCT	GTCGCTGT	TCTGGTTACTGCCAGTTGAATCTG	GTGACTGGAGTTCAGACGTGTGCTCTTCCGATCTGTCGCTGTTCTGGTTACTGCCAGTTGAATCTG
N1-F-F3	N1-R-69	GTGACTGGAGTTCAGACGTGTGCTCTTCCGATCT	TCGGATGT	TCTGGTTACTGCCAGTTGAATCTG	GTGACTGGAGTTCAGACGTGTGCTCTTCCGATCTTCGGATGTTCTGGTTACTGCCAGTTGAATCTG
N1-F-F4	N1-R-70	GTGACTGGAGTTCAGACGTGTGCTCTTCCGATCT	CGAGCCGG	TCTGGTTACTGCCAGTTGAATCTG	GTGACTGGAGTTCAGACGTGTGCTCTTCCGATCTCGAGCCGGTCTGGTTACTGCCAGTTGAATCTG
N1-F-F5	N1-R-71	GTGACTGGAGTTCAGACGTGTGCTCTTCCGATCT	CGATTATC	TCTGGTTACTGCCAGTTGAATCTG	GTGACTGGAGTTCAGACGTGTGCTCTTCCGATCTCGATTATCTCTGGTTACTGCCAGTTGAATCTG
N1-F-F6	N1-R-72	GTGACTGGAGTTCAGACGTGTGCTCTTCCGATCT	TCGAAGCT	TCTGGTTACTGCCAGTTGAATCTG	GTGACTGGAGTTCAGACGTGTGCTCTTCCGATCTTCGAAGCTTCTGGTTACTGCCAGTTGAATCTG
N1-F-F7	N1-R-73	GTGACTGGAGTTCAGACGTGTGCTCTTCCGATCT	CTATCATT	TCTGGTTACTGCCAGTTGAATCTG	GTGACTGGAGTTCAGACGTGTGCTCTTCCGATCTCTATCATTTCTGGTTACTGCCAGTTGAATCTG
N1-F-F8	N1-R-103	GTGACTGGAGTTCAGACGTGTGCTCTTCCGATCT	AAGTTATC	TCTGGTTACTGCCAGTTGAATCTG	GTGACTGGAGTTCAGACGTGTGCTCTTCCGATCTAAGTTATCTCTGGTTACTGCCAGTTGAATCTG
N1-F-F9	N1-R-75	GTGACTGGAGTTCAGACGTGTGCTCTTCCGATCT	CGAACGGA	TCTGGTTACTGCCAGTTGAATCTG	GTGACTGGAGTTCAGACGTGTGCTCTTCCGATCTCGAACGGATCTGGTTACTGCCAGTTGAATCTG
N1-F-F10	N1-R-76	GTGACTGGAGTTCAGACGTGTGCTCTTCCGATCT	CTACTGAC	TCTGGTTACTGCCAGTTGAATCTG	GTGACTGGAGTTCAGACGTGTGCTCTTCCGATCTCTACTGACTCTGGTTACTGCCAGTTGAATCTG
N1-F-F11	N1-R-77	GTGACTGGAGTTCAGACGTGTGCTCTTCCGATCT	TCTTAAGT	TCTGGTTACTGCCAGTTGAATCTG	GTGACTGGAGTTCAGACGTGTGCTCTTCCGATCTTCTTAAGTTCTGGTTACTGCCAGTTGAATCTG
N1-F-F12	N1-R-78	GTGACTGGAGTTCAGACGTGTGCTCTTCCGATCT	TTAGAGTC	TCTGGTTACTGCCAGTTGAATCTG	GTGACTGGAGTTCAGACGTGTGCTCTTCCGATCTTTAGAGTCTCTGGTTACTGCCAGTTGAATCTG
N1-F-G1	N1-R-79	GTGACTGGAGTTCAGACGTGTGCTCTTCCGATCT	AAGACGAA	TCTGGTTACTGCCAGTTGAATCTG	GTGACTGGAGTTCAGACGTGTGCTCTTCCGATCTAAGACGAATCTGGTTACTGCCAGTTGAATCTG
N1-F-G2	N1-R-80	GTGACTGGAGTTCAGACGTGTGCTCTTCCGATCT	TTATTATG	TCTGGTTACTGCCAGTTGAATCTG	GTGACTGGAGTTCAGACGTGTGCTCTTCCGATCTTTATTATGTCTGGTTACTGCCAGTTGAATCTG
N1-F-G3	N1-R-81	GTGACTGGAGTTCAGACGTGTGCTCTTCCGATCT	CGCTATTA	TCTGGTTACTGCCAGTTGAATCTG	GTGACTGGAGTTCAGACGTGTGCTCTTCCGATCTCGCTATTATCTGGTTACTGCCAGTTGAATCTG
N1-F-G4	N1-R-82	GTGACTGGAGTTCAGACGTGTGCTCTTCCGATCT	TCTATCAG	TCTGGTTACTGCCAGTTGAATCTG	GTGACTGGAGTTCAGACGTGTGCTCTTCCGATCTTCTATCAGTCTGGTTACTGCCAGTTGAATCTG
N1-F-G5	N1-R-83	GTGACTGGAGTTCAGACGTGTGCTCTTCCGATCT	CGGTGGTA	TCTGGTTACTGCCAGTTGAATCTG	GTGACTGGAGTTCAGACGTGTGCTCTTCCGATCTCGGTGGTATCTGGTTACTGCCAGTTGAATCTG
N1-F-G6	N1-R-84	GTGACTGGAGTTCAGACGTGTGCTCTTCCGATCT	TCACCAAT	TCTGGTTACTGCCAGTTGAATCTG	GTGACTGGAGTTCAGACGTGTGCTCTTCCGATCTTCACCAATTCTGGTTACTGCCAGTTGAATCTG
N1-F-G7	N1-R-85	GTGACTGGAGTTCAGACGTGTGCTCTTCCGATCT	CTGGAAGC	TCTGGTTACTGCCAGTTGAATCTG	GTGACTGGAGTTCAGACGTGTGCTCTTCCGATCTCTGGAAGCTCTGGTTACTGCCAGTTGAATCTG
N1-F-G8	N1-R-86	GTGACTGGAGTTCAGACGTGTGCTCTTCCGATCT	CGTAAGAG	TCTGGTTACTGCCAGTTGAATCTG	GTGACTGGAGTTCAGACGTGTGCTCTTCCGATCTCGTAAGAGTCTGGTTACTGCCAGTTGAATCTG
N1-F-G9	N1-R-87	GTGACTGGAGTTCAGACGTGTGCTCTTCCGATCT	AAGAGAGC	TCTGGTTACTGCCAGTTGAATCTG	GTGACTGGAGTTCAGACGTGTGCTCTTCCGATCTAAGAGAGCTCTGGTTACTGCCAGTTGAATCTG
N1-F-G10	N1-R-88	GTGACTGGAGTTCAGACGTGTGCTCTTCCGATCT	TCAACGAG	TCTGGTTACTGCCAGTTGAATCTG	GTGACTGGAGTTCAGACGTGTGCTCTTCCGATCTTCAACGAGTCTGGTTACTGCCAGTTGAATCTG
N1-F-G11	N1-R-89	GTGACTGGAGTTCAGACGTGTGCTCTTCCGATCT	TGCGAGAC	TCTGGTTACTGCCAGTTGAATCTG	GTGACTGGAGTTCAGACGTGTGCTCTTCCGATCTTGCGAGACTCTGGTTACTGCCAGTTGAATCTG
N1-F-G12	N1-R-90	GTGACTGGAGTTCAGACGTGTGCTCTTCCGATCT	CCTGGTGT	TCTGGTTACTGCCAGTTGAATCTG	GTGACTGGAGTTCAGACGTGTGCTCTTCCGATCTCCTGGTGTTCTGGTTACTGCCAGTTGAATCTG
N1-F-H1	N1-R-91	GTGACTGGAGTTCAGACGTGTGCTCTTCCGATCT	AAGTAAGT	TCTGGTTACTGCCAGTTGAATCTG	GTGACTGGAGTTCAGACGTGTGCTCTTCCGATCTAAGTAAGTTCTGGTTACTGCCAGTTGAATCTG
N1-F-H2	N1-R-92	GTGACTGGAGTTCAGACGTGTGCTCTTCCGATCT	TGACTGAA	TCTGGTTACTGCCAGTTGAATCTG	GTGACTGGAGTTCAGACGTGTGCTCTTCCGATCTTGACTGAATCTGGTTACTGCCAGTTGAATCTG
N1-F-H3	N1-R-93	GTGACTGGAGTTCAGACGTGTGCTCTTCCGATCT	AAGACTGT	TCTGGTTACTGCCAGTTGAATCTG	GTGACTGGAGTTCAGACGTGTGCTCTTCCGATCTAAGACTGTTCTGGTTACTGCCAGTTGAATCTG
N1-F-H4	N1-R-94	GTGACTGGAGTTCAGACGTGTGCTCTTCCGATCT	CAATGATG	TCTGGTTACTGCCAGTTGAATCTG	GTGACTGGAGTTCAGACGTGTGCTCTTCCGATCTCAATGATGTCTGGTTACTGCCAGTTGAATCTG
N1-F-H5	N1-R-95	GTGACTGGAGTTCAGACGTGTGCTCTTCCGATCT	CACAGTAA	TCTGGTTACTGCCAGTTGAATCTG	GTGACTGGAGTTCAGACGTGTGCTCTTCCGATCTCACAGTAATCTGGTTACTGCCAGTTGAATCTG
N1-F-H6	N1-R-96	GTGACTGGAGTTCAGACGTGTGCTCTTCCGATCT	TGGTCATT	TCTGGTTACTGCCAGTTGAATCTG	GTGACTGGAGTTCAGACGTGTGCTCTTCCGATCTTGGTCATTTCTGGTTACTGCCAGTTGAATCTG
N1-F-H7	N1-R-97	GTGACTGGAGTTCAGACGTGTGCTCTTCCGATCT	CAACCGTG	TCTGGTTACTGCCAGTTGAATCTG	GTGACTGGAGTTCAGACGTGTGCTCTTCCGATCTCAACCGTGTCTGGTTACTGCCAGTTGAATCTG
N1-F-H8	N1-R-98	GTGACTGGAGTTCAGACGTGTGCTCTTCCGATCT	TGGTGCAC	TCTGGTTACTGCCAGTTGAATCTG	GTGACTGGAGTTCAGACGTGTGCTCTTCCGATCTTGGTGCACTCTGGTTACTGCCAGTTGAATCTG
N1-F-H9	N1-R-99	GTGACTGGAGTTCAGACGTGTGCTCTTCCGATCT	CCACAATG	TCTGGTTACTGCCAGTTGAATCTG	GTGACTGGAGTTCAGACGTGTGCTCTTCCGATCTCCACAATGTCTGGTTACTGCCAGTTGAATCTG
N1-F-H10	N1-R-100	GTGACTGGAGTTCAGACGTGTGCTCTTCCGATCT	TGTGTGCC	TCTGGTTACTGCCAGTTGAATCTG	GTGACTGGAGTTCAGACGTGTGCTCTTCCGATCTTGTGTGCCTCTGGTTACTGCCAGTTGAATCTG
N1-F-H11	N1-R-101	GTGACTGGAGTTCAGACGTGTGCTCTTCCGATCT	CACCACGG	TCTGGTTACTGCCAGTTGAATCTG	GTGACTGGAGTTCAGACGTGTGCTCTTCCGATCTCACCACGGTCTGGTTACTGCCAGTTGAATCTG
N1-F-H12	N1-R-102	GTGACTGGAGTTCAGACGTGTGCTCTTCCGATCT	TGTGTTAA	TCTGGTTACTGCCAGTTGAATCTG	GTGACTGGAGTTCAGACGTGTGCTCTTCCGATCTTGTGTTAATCTGGTTACTGCCAGTTGAATCTG
N3-F-A1	N3-R-5	GTGACTGGAGTTCAGACGTGTGCTCTTCCGATCT	AGCTTGGT	tgtagcacgattgcagcattg	GTGACTGGAGTTCAGACGTGTGCTCTTCCGATCTAGCTTGGTtgtagcacgattgcagcattg
N3-F-A2	N3-R-6	GTGACTGGAGTTCAGACGTGTGCTCTTCCGATCT	AGCTTATG	tgtagcacgattgcagcattg	GTGACTGGAGTTCAGACGTGTGCTCTTCCGATCTAGCTTATGtgtagcacgattgcagcattg
N3-F-A3	N3-R-7	GTGACTGGAGTTCAGACGTGTGCTCTTCCGATCT	ATAACGAC	tgtagcacgattgcagcattg	GTGACTGGAGTTCAGACGTGTGCTCTTCCGATCTATAACGACtgtagcacgattgcagcattg
N3-F-A4	N3-R-8	GTGACTGGAGTTCAGACGTGTGCTCTTCCGATCT	GATGGAGT	tgtagcacgattgcagcattg	GTGACTGGAGTTCAGACGTGTGCTCTTCCGATCTGATGGAGTtgtagcacgattgcagcattg
N3-F-A5	N3-R-9	GTGACTGGAGTTCAGACGTGTGCTCTTCCGATCT	TGATCTAA	tgtagcacgattgcagcattg	GTGACTGGAGTTCAGACGTGTGCTCTTCCGATCTTGATCTAAtgtagcacgattgcagcattg
N3-F-A6	N3-R-10	GTGACTGGAGTTCAGACGTGTGCTCTTCCGATCT	AGCTATAT	tgtagcacgattgcagcattg	GTGACTGGAGTTCAGACGTGTGCTCTTCCGATCTAGCTATATtgtagcacgattgcagcattg
N3-F-A7	N3-R-11	GTGACTGGAGTTCAGACGTGTGCTCTTCCGATCT	AGCAGAGA	tgtagcacgattgcagcattg	GTGACTGGAGTTCAGACGTGTGCTCTTCCGATCTAGCAGAGAtgtagcacgattgcagcattg
N3-F-A8	N3-R-12	GTGACTGGAGTTCAGACGTGTGCTCTTCCGATCT	GACGTAAG	tgtagcacgattgcagcattg	GTGACTGGAGTTCAGACGTGTGCTCTTCCGATCTGACGTAAGtgtagcacgattgcagcattg
N3-F-A9	N3-R-13	GTGACTGGAGTTCAGACGTGTGCTCTTCCGATCT	AGGCCTGA	tgtagcacgattgcagcattg	GTGACTGGAGTTCAGACGTGTGCTCTTCCGATCTAGGCCTGAtgtagcacgattgcagcattg
N3-F-A10	N3-R-14	GTGACTGGAGTTCAGACGTGTGCTCTTCCGATCT	TAAGATTA	tgtagcacgattgcagcattg	GTGACTGGAGTTCAGACGTGTGCTCTTCCGATCTTAAGATTAtgtagcacgattgcagcattg
N3-F-A11	N3-R-15	GTGACTGGAGTTCAGACGTGTGCTCTTCCGATCT	AGGCGAAT	tgtagcacgattgcagcattg	GTGACTGGAGTTCAGACGTGTGCTCTTCCGATCTAGGCGAATtgtagcacgattgcagcattg
N3-F-A12	N3-R-16	GTGACTGGAGTTCAGACGTGTGCTCTTCCGATCT	TTGTTCTT	tgtagcacgattgcagcattg	GTGACTGGAGTTCAGACGTGTGCTCTTCCGATCTTTGTTCTTtgtagcacgattgcagcattg
N3-F-B1	N3-R-17	GTGACTGGAGTTCAGACGTGTGCTCTTCCGATCT	TACTCCTG	tgtagcacgattgcagcattg	GTGACTGGAGTTCAGACGTGTGCTCTTCCGATCTTACTCCTGtgtagcacgattgcagcattg
N3-F-B2	N3-R-18	GTGACTGGAGTTCAGACGTGTGCTCTTCCGATCT	GACTGGCG	tgtagcacgattgcagcattg	GTGACTGGAGTTCAGACGTGTGCTCTTCCGATCTGACTGGCGtgtagcacgattgcagcattg
N3-F-B3	N3-R-19	GTGACTGGAGTTCAGACGTGTGCTCTTCCGATCT	ATATATAC	tgtagcacgattgcagcattg	GTGACTGGAGTTCAGACGTGTGCTCTTCCGATCTATATATACtgtagcacgattgcagcattg
N3-F-B4	N3-R-20	GTGACTGGAGTTCAGACGTGTGCTCTTCCGATCT	TAGATCGG	tgtagcacgattgcagcattg	GTGACTGGAGTTCAGACGTGTGCTCTTCCGATCTTAGATCGGtgtagcacgattgcagcattg
N3-F-B5	N3-R-21	GTGACTGGAGTTCAGACGTGTGCTCTTCCGATCT	AGGCAAGC	tgtagcacgattgcagcattg	GTGACTGGAGTTCAGACGTGTGCTCTTCCGATCTAGGCAAGCtgtagcacgattgcagcattg
N3-F-B6	N3-R-22	GTGACTGGAGTTCAGACGTGTGCTCTTCCGATCT	TCCAGGTA	tgtagcacgattgcagcattg	GTGACTGGAGTTCAGACGTGTGCTCTTCCGATCTTCCAGGTAtgtagcacgattgcagcattg
N3-F-B7	N3-R-23	GTGACTGGAGTTCAGACGTGTGCTCTTCCGATCT	AGGTCAAG	tgtagcacgattgcagcattg	GTGACTGGAGTTCAGACGTGTGCTCTTCCGATCTAGGTCAAGtgtagcacgattgcagcattg
N3-F-B8	N3-R-24	GTGACTGGAGTTCAGACGTGTGCTCTTCCGATCT	TACACTGG	tgtagcacgattgcagcattg	GTGACTGGAGTTCAGACGTGTGCTCTTCCGATCTTACACTGGtgtagcacgattgcagcattg
N3-F-B9	N3-R-25	GTGACTGGAGTTCAGACGTGTGCTCTTCCGATCT	TCCTTGCG	tgtagcacgattgcagcattg	GTGACTGGAGTTCAGACGTGTGCTCTTCCGATCTTCCTTGCGtgtagcacgattgcagcattg
N3-F-B10	N3-R-26	GTGACTGGAGTTCAGACGTGTGCTCTTCCGATCT	AGGACCTC	tgtagcacgattgcagcattg	GTGACTGGAGTTCAGACGTGTGCTCTTCCGATCTAGGACCTCtgtagcacgattgcagcattg
N3-F-B11	N3-R-27	GTGACTGGAGTTCAGACGTGTGCTCTTCCGATCT	TAAGCATT	tgtagcacgattgcagcattg	GTGACTGGAGTTCAGACGTGTGCTCTTCCGATCTTAAGCATTtgtagcacgattgcagcattg
N3-F-B12	N3-R-28	GTGACTGGAGTTCAGACGTGTGCTCTTCCGATCT	AGGATATT	tgtagcacgattgcagcattg	GTGACTGGAGTTCAGACGTGTGCTCTTCCGATCTAGGATATTtgtagcacgattgcagcattg
N3-F-C1	N3-R-31	GTGACTGGAGTTCAGACGTGTGCTCTTCCGATCT	AATCGTTA	tgtagcacgattgcagcattg	GTGACTGGAGTTCAGACGTGTGCTCTTCCGATCTAATCGTTAtgtagcacgattgcagcattg
N3-F-C2	N3-R-32	GTGACTGGAGTTCAGACGTGTGCTCTTCCGATCT	GTCTACAT	tgtagcacgattgcagcattg	GTGACTGGAGTTCAGACGTGTGCTCTTCCGATCTGTCTACATtgtagcacgattgcagcattg
N3-F-C3	N3-R-33	GTGACTGGAGTTCAGACGTGTGCTCTTCCGATCT	CGCTGCTC	tgtagcacgattgcagcattg	GTGACTGGAGTTCAGACGTGTGCTCTTCCGATCTCGCTGCTCtgtagcacgattgcagcattg
N3-F-C4	N3-R-34	GTGACTGGAGTTCAGACGTGTGCTCTTCCGATCT	GATCAACA	tgtagcacgattgcagcattg	GTGACTGGAGTTCAGACGTGTGCTCTTCCGATCTGATCAACAtgtagcacgattgcagcattg
N3-F-C5	N3-R-35	GTGACTGGAGTTCAGACGTGTGCTCTTCCGATCT	CGAAGGAC	tgtagcacgattgcagcattg	GTGACTGGAGTTCAGACGTGTGCTCTTCCGATCTCGAAGGACtgtagcacgattgcagcattg
N3-F-C6	N3-R-36	GTGACTGGAGTTCAGACGTGTGCTCTTCCGATCT	GATGCCGG	tgtagcacgattgcagcattg	GTGACTGGAGTTCAGACGTGTGCTCTTCCGATCTGATGCCGGtgtagcacgattgcagcattg
N3-F-C7	N3-R-37	GTGACTGGAGTTCAGACGTGTGCTCTTCCGATCT	CTACGAAG	tgtagcacgattgcagcattg	GTGACTGGAGTTCAGACGTGTGCTCTTCCGATCTCTACGAAGtgtagcacgattgcagcattg
N3-F-C8	N3-R-38	GTGACTGGAGTTCAGACGTGTGCTCTTCCGATCT	GATGCGTC	tgtagcacgattgcagcattg	GTGACTGGAGTTCAGACGTGTGCTCTTCCGATCTGATGCGTCtgtagcacgattgcagcattg
N3-F-C9	N3-R-39	GTGACTGGAGTTCAGACGTGTGCTCTTCCGATCT	CTACGGCA	tgtagcacgattgcagcattg	GTGACTGGAGTTCAGACGTGTGCTCTTCCGATCTCTACGGCAtgtagcacgattgcagcattg
N3-F-C10	N3-R-40	GTGACTGGAGTTCAGACGTGTGCTCTTCCGATCT	GATTCCTT	tgtagcacgattgcagcattg	GTGACTGGAGTTCAGACGTGTGCTCTTCCGATCTGATTCCTTtgtagcacgattgcagcattg
N3-F-C11	N3-R-41	GTGACTGGAGTTCAGACGTGTGCTCTTCCGATCT	CTACTCGA	tgtagcacgattgcagcattg	GTGACTGGAGTTCAGACGTGTGCTCTTCCGATCTCTACTCGAtgtagcacgattgcagcattg
N3-F-C12	N3-R-42	GTGACTGGAGTTCAGACGTGTGCTCTTCCGATCT	GATTCGAG	tgtagcacgattgcagcattg	GTGACTGGAGTTCAGACGTGTGCTCTTCCGATCTGATTCGAGtgtagcacgattgcagcattg
N3-F-D1	N3-R-43	GTGACTGGAGTTCAGACGTGTGCTCTTCCGATCT	AATCGGCG	tgtagcacgattgcagcattg	GTGACTGGAGTTCAGACGTGTGCTCTTCCGATCTAATCGGCGtgtagcacgattgcagcattg
N3-F-D2	N3-R-44	GTGACTGGAGTTCAGACGTGTGCTCTTCCGATCT	TTCGCCGA	tgtagcacgattgcagcattg	GTGACTGGAGTTCAGACGTGTGCTCTTCCGATCTTTCGCCGAtgtagcacgattgcagcattg
N3-F-D3	N3-R-45	GTGACTGGAGTTCAGACGTGTGCTCTTCCGATCT	CTGGCCTC	tgtagcacgattgcagcattg	GTGACTGGAGTTCAGACGTGTGCTCTTCCGATCTCTGGCCTCtgtagcacgattgcagcattg
N3-F-D4	N3-R-46	GTGACTGGAGTTCAGACGTGTGCTCTTCCGATCT	GAACTTAT	tgtagcacgattgcagcattg	GTGACTGGAGTTCAGACGTGTGCTCTTCCGATCTGAACTTATtgtagcacgattgcagcattg
N3-F-D5	N3-R-47	GTGACTGGAGTTCAGACGTGTGCTCTTCCGATCT	CGTATTGG	tgtagcacgattgcagcattg	GTGACTGGAGTTCAGACGTGTGCTCTTCCGATCTCGTATTGGtgtagcacgattgcagcattg
N3-F-D6	N3-R-48	GTGACTGGAGTTCAGACGTGTGCTCTTCCGATCT	GAAGCACA	tgtagcacgattgcagcattg	GTGACTGGAGTTCAGACGTGTGCTCTTCCGATCTGAAGCACAtgtagcacgattgcagcattg
N3-F-D7	N3-R-49	GTGACTGGAGTTCAGACGTGTGCTCTTCCGATCT	CTTAATAC	tgtagcacgattgcagcattg	GTGACTGGAGTTCAGACGTGTGCTCTTCCGATCTCTTAATACtgtagcacgattgcagcattg
N3-F-D8	N3-R-50	GTGACTGGAGTTCAGACGTGTGCTCTTCCGATCT	GAAGTCTT	tgtagcacgattgcagcattg	GTGACTGGAGTTCAGACGTGTGCTCTTCCGATCTGAAGTCTTtgtagcacgattgcagcattg
N3-F-D9	N3-R-51	GTGACTGGAGTTCAGACGTGTGCTCTTCCGATCT	GAAGAGGC	tgtagcacgattgcagcattg	GTGACTGGAGTTCAGACGTGTGCTCTTCCGATCTGAAGAGGCtgtagcacgattgcagcattg
N3-F-D10	N3-R-52	GTGACTGGAGTTCAGACGTGTGCTCTTCCGATCT	CGGATAAC	tgtagcacgattgcagcattg	GTGACTGGAGTTCAGACGTGTGCTCTTCCGATCTCGGATAACtgtagcacgattgcagcattg
N3-F-D11	N3-R-53	GTGACTGGAGTTCAGACGTGTGCTCTTCCGATCT	GAATCTGG	tgtagcacgattgcagcattg	GTGACTGGAGTTCAGACGTGTGCTCTTCCGATCTGAATCTGGtgtagcacgattgcagcattg
N3-F-D12	N3-R-54	GTGACTGGAGTTCAGACGTGTGCTCTTCCGATCT	CTGATTGA	tgtagcacgattgcagcattg	GTGACTGGAGTTCAGACGTGTGCTCTTCCGATCTCTGATTGAtgtagcacgattgcagcattg
N3-F-E1	N3-R-55	GTGACTGGAGTTCAGACGTGTGCTCTTCCGATCT	AATCCGTT	tgtagcacgattgcagcattg	GTGACTGGAGTTCAGACGTGTGCTCTTCCGATCTAATCCGTTtgtagcacgattgcagcattg
N3-F-E2	N3-R-56	GTGACTGGAGTTCAGACGTGTGCTCTTCCGATCT	TGCGTACA	tgtagcacgattgcagcattg	GTGACTGGAGTTCAGACGTGTGCTCTTCCGATCTTGCGTACAtgtagcacgattgcagcattg
N3-F-E3	N3-R-57	GTGACTGGAGTTCAGACGTGTGCTCTTCCGATCT	GAATCAAT	tgtagcacgattgcagcattg	GTGACTGGAGTTCAGACGTGTGCTCTTCCGATCTGAATCAATtgtagcacgattgcagcattg
N3-F-E4	N3-R-58	GTGACTGGAGTTCAGACGTGTGCTCTTCCGATCT	TGAGTCAG	tgtagcacgattgcagcattg	GTGACTGGAGTTCAGACGTGTGCTCTTCCGATCTTGAGTCAGtgtagcacgattgcagcattg
N3-F-E5	N3-R-59	GTGACTGGAGTTCAGACGTGTGCTCTTCCGATCT	GAATGCTC	tgtagcacgattgcagcattg	GTGACTGGAGTTCAGACGTGTGCTCTTCCGATCTGAATGCTCtgtagcacgattgcagcattg
N3-F-E6	N3-R-60	GTGACTGGAGTTCAGACGTGTGCTCTTCCGATCT	GAATATCC	tgtagcacgattgcagcattg	GTGACTGGAGTTCAGACGTGTGCTCTTCCGATCTGAATATCCtgtagcacgattgcagcattg
N3-F-E7	N3-R-61	GTGACTGGAGTTCAGACGTGTGCTCTTCCGATCT	CTTATGAA	tgtagcacgattgcagcattg	GTGACTGGAGTTCAGACGTGTGCTCTTCCGATCTCTTATGAAtgtagcacgattgcagcattg
N3-F-E8	N3-R-62	GTGACTGGAGTTCAGACGTGTGCTCTTCCGATCT	TCGGCACC	tgtagcacgattgcagcattg	GTGACTGGAGTTCAGACGTGTGCTCTTCCGATCTTCGGCACCtgtagcacgattgcagcattg
N3-F-E9	N3-R-63	GTGACTGGAGTTCAGACGTGTGCTCTTCCGATCT	AAGAAGCG	tgtagcacgattgcagcattg	GTGACTGGAGTTCAGACGTGTGCTCTTCCGATCTAAGAAGCGtgtagcacgattgcagcattg
N3-F-E10	N3-R-64	GTGACTGGAGTTCAGACGTGTGCTCTTCCGATCT	CTCACGAT	tgtagcacgattgcagcattg	GTGACTGGAGTTCAGACGTGTGCTCTTCCGATCTCTCACGATtgtagcacgattgcagcattg
N3-F-E11	N3-R-65	GTGACTGGAGTTCAGACGTGTGCTCTTCCGATCT	TCGGTCGA	tgtagcacgattgcagcattg	GTGACTGGAGTTCAGACGTGTGCTCTTCCGATCTTCGGTCGAtgtagcacgattgcagcattg
N3-F-E12	N3-R-66	GTGACTGGAGTTCAGACGTGTGCTCTTCCGATCT	TCGGTAAG	tgtagcacgattgcagcattg	GTGACTGGAGTTCAGACGTGTGCTCTTCCGATCTTCGGTAAGtgtagcacgattgcagcattg
N3-F-F1	N3-R-67	GTGACTGGAGTTCAGACGTGTGCTCTTCCGATCT	AAGATACA	tgtagcacgattgcagcattg	GTGACTGGAGTTCAGACGTGTGCTCTTCCGATCTAAGATACAtgtagcacgattgcagcattg
N3-F-F2	N3-R-68	GTGACTGGAGTTCAGACGTGTGCTCTTCCGATCT	GTCGCTGT	tgtagcacgattgcagcattg	GTGACTGGAGTTCAGACGTGTGCTCTTCCGATCTGTCGCTGTtgtagcacgattgcagcattg
N3-F-F3	N3-R-69	GTGACTGGAGTTCAGACGTGTGCTCTTCCGATCT	TCGGATGT	tgtagcacgattgcagcattg	GTGACTGGAGTTCAGACGTGTGCTCTTCCGATCTTCGGATGTtgtagcacgattgcagcattg
N3-F-F4	N3-R-70	GTGACTGGAGTTCAGACGTGTGCTCTTCCGATCT	CGAGCCGG	tgtagcacgattgcagcattg	GTGACTGGAGTTCAGACGTGTGCTCTTCCGATCTCGAGCCGGtgtagcacgattgcagcattg
N3-F-F5	N3-R-71	GTGACTGGAGTTCAGACGTGTGCTCTTCCGATCT	CGATTATC	tgtagcacgattgcagcattg	GTGACTGGAGTTCAGACGTGTGCTCTTCCGATCTCGATTATCtgtagcacgattgcagcattg
N3-F-F6	N3-R-72	GTGACTGGAGTTCAGACGTGTGCTCTTCCGATCT	TCGAAGCT	tgtagcacgattgcagcattg	GTGACTGGAGTTCAGACGTGTGCTCTTCCGATCTTCGAAGCTtgtagcacgattgcagcattg
N3-F-F7	N3-R-73	GTGACTGGAGTTCAGACGTGTGCTCTTCCGATCT	CTATCATT	tgtagcacgattgcagcattg	GTGACTGGAGTTCAGACGTGTGCTCTTCCGATCTCTATCATTtgtagcacgattgcagcattg
N3-F-F8	N3-R-103	GTGACTGGAGTTCAGACGTGTGCTCTTCCGATCT	AAGTTATC	tgtagcacgattgcagcattg	GTGACTGGAGTTCAGACGTGTGCTCTTCCGATCTAAGTTATCtgtagcacgattgcagcattg
N3-F-F9	N3-R-75	GTGACTGGAGTTCAGACGTGTGCTCTTCCGATCT	CGAACGGA	tgtagcacgattgcagcattg	GTGACTGGAGTTCAGACGTGTGCTCTTCCGATCTCGAACGGAtgtagcacgattgcagcattg
N3-F-F10	N3-R-76	GTGACTGGAGTTCAGACGTGTGCTCTTCCGATCT	CTACTGAC	tgtagcacgattgcagcattg	GTGACTGGAGTTCAGACGTGTGCTCTTCCGATCTCTACTGACtgtagcacgattgcagcattg
N3-F-F11	N3-R-77	GTGACTGGAGTTCAGACGTGTGCTCTTCCGATCT	TCTTAAGT	tgtagcacgattgcagcattg	GTGACTGGAGTTCAGACGTGTGCTCTTCCGATCTTCTTAAGTtgtagcacgattgcagcattg
N3-F-F12	N3-R-78	GTGACTGGAGTTCAGACGTGTGCTCTTCCGATCT	TTAGAGTC	tgtagcacgattgcagcattg	GTGACTGGAGTTCAGACGTGTGCTCTTCCGATCTTTAGAGTCtgtagcacgattgcagcattg
N3-F-G1	N3-R-79	GTGACTGGAGTTCAGACGTGTGCTCTTCCGATCT	AAGACGAA	tgtagcacgattgcagcattg	GTGACTGGAGTTCAGACGTGTGCTCTTCCGATCTAAGACGAAtgtagcacgattgcagcattg
N3-F-G2	N3-R-80	GTGACTGGAGTTCAGACGTGTGCTCTTCCGATCT	TTATTATG	tgtagcacgattgcagcattg	GTGACTGGAGTTCAGACGTGTGCTCTTCCGATCTTTATTATGtgtagcacgattgcagcattg
N3-F-G3	N3-R-81	GTGACTGGAGTTCAGACGTGTGCTCTTCCGATCT	CGCTATTA	tgtagcacgattgcagcattg	GTGACTGGAGTTCAGACGTGTGCTCTTCCGATCTCGCTATTAtgtagcacgattgcagcattg
N3-F-G4	N3-R-82	GTGACTGGAGTTCAGACGTGTGCTCTTCCGATCT	TCTATCAG	tgtagcacgattgcagcattg	GTGACTGGAGTTCAGACGTGTGCTCTTCCGATCTTCTATCAGtgtagcacgattgcagcattg
N3-F-G5	N3-R-83	GTGACTGGAGTTCAGACGTGTGCTCTTCCGATCT	CGGTGGTA	tgtagcacgattgcagcattg	GTGACTGGAGTTCAGACGTGTGCTCTTCCGATCTCGGTGGTAtgtagcacgattgcagcattg
N3-F-G6	N3-R-84	GTGACTGGAGTTCAGACGTGTGCTCTTCCGATCT	TCACCAAT	tgtagcacgattgcagcattg	GTGACTGGAGTTCAGACGTGTGCTCTTCCGATCTTCACCAATtgtagcacgattgcagcattg
N3-F-G7	N3-R-85	GTGACTGGAGTTCAGACGTGTGCTCTTCCGATCT	CTGGAAGC	tgtagcacgattgcagcattg	GTGACTGGAGTTCAGACGTGTGCTCTTCCGATCTCTGGAAGCtgtagcacgattgcagcattg
N3-F-G8	N3-R-86	GTGACTGGAGTTCAGACGTGTGCTCTTCCGATCT	CGTAAGAG	tgtagcacgattgcagcattg	GTGACTGGAGTTCAGACGTGTGCTCTTCCGATCTCGTAAGAGtgtagcacgattgcagcattg
N3-F-G9	N3-R-87	GTGACTGGAGTTCAGACGTGTGCTCTTCCGATCT	AAGAGAGC	tgtagcacgattgcagcattg	GTGACTGGAGTTCAGACGTGTGCTCTTCCGATCTAAGAGAGCtgtagcacgattgcagcattg
N3-F-G10	N3-R-88	GTGACTGGAGTTCAGACGTGTGCTCTTCCGATCT	TCAACGAG	tgtagcacgattgcagcattg	GTGACTGGAGTTCAGACGTGTGCTCTTCCGATCTTCAACGAGtgtagcacgattgcagcattg
N3-F-G11	N3-R-89	GTGACTGGAGTTCAGACGTGTGCTCTTCCGATCT	TGCGAGAC	tgtagcacgattgcagcattg	GTGACTGGAGTTCAGACGTGTGCTCTTCCGATCTTGCGAGACtgtagcacgattgcagcattg
N3-F-G12	N3-R-90	GTGACTGGAGTTCAGACGTGTGCTCTTCCGATCT	CCTGGTGT	tgtagcacgattgcagcattg	GTGACTGGAGTTCAGACGTGTGCTCTTCCGATCTCCTGGTGTtgtagcacgattgcagcattg
N3-F-H1	N3-R-91	GTGACTGGAGTTCAGACGTGTGCTCTTCCGATCT	AAGTAAGT	tgtagcacgattgcagcattg	GTGACTGGAGTTCAGACGTGTGCTCTTCCGATCTAAGTAAGTtgtagcacgattgcagcattg
N3-F-H2	N3-R-92	GTGACTGGAGTTCAGACGTGTGCTCTTCCGATCT	TGACTGAA	tgtagcacgattgcagcattg	GTGACTGGAGTTCAGACGTGTGCTCTTCCGATCTTGACTGAAtgtagcacgattgcagcattg
N3-F-H3	N3-R-93	GTGACTGGAGTTCAGACGTGTGCTCTTCCGATCT	AAGACTGT	tgtagcacgattgcagcattg	GTGACTGGAGTTCAGACGTGTGCTCTTCCGATCTAAGACTGTtgtagcacgattgcagcattg
N3-F-H4	N3-R-94	GTGACTGGAGTTCAGACGTGTGCTCTTCCGATCT	CAATGATG	tgtagcacgattgcagcattg	GTGACTGGAGTTCAGACGTGTGCTCTTCCGATCTCAATGATGtgtagcacgattgcagcattg
N3-F-H5	N3-R-95	GTGACTGGAGTTCAGACGTGTGCTCTTCCGATCT	CACAGTAA	tgtagcacgattgcagcattg	GTGACTGGAGTTCAGACGTGTGCTCTTCCGATCTCACAGTAAtgtagcacgattgcagcattg
N3-F-H6	N3-R-96	GTGACTGGAGTTCAGACGTGTGCTCTTCCGATCT	TGGTCATT	tgtagcacgattgcagcattg	GTGACTGGAGTTCAGACGTGTGCTCTTCCGATCTTGGTCATTtgtagcacgattgcagcattg
N3-F-H7	N3-R-97	GTGACTGGAGTTCAGACGTGTGCTCTTCCGATCT	CAACCGTG	tgtagcacgattgcagcattg	GTGACTGGAGTTCAGACGTGTGCTCTTCCGATCTCAACCGTGtgtagcacgattgcagcattg
N3-F-H8	N3-R-98	GTGACTGGAGTTCAGACGTGTGCTCTTCCGATCT	TGGTGCAC	tgtagcacgattgcagcattg	GTGACTGGAGTTCAGACGTGTGCTCTTCCGATCTTGGTGCACtgtagcacgattgcagcattg
N3-F-H9	N3-R-99	GTGACTGGAGTTCAGACGTGTGCTCTTCCGATCT	CCACAATG	tgtagcacgattgcagcattg	GTGACTGGAGTTCAGACGTGTGCTCTTCCGATCTCCACAATGtgtagcacgattgcagcattg
N3-F-H10	N3-R-100	GTGACTGGAGTTCAGACGTGTGCTCTTCCGATCT	TGTGTGCC	tgtagcacgattgcagcattg	GTGACTGGAGTTCAGACGTGTGCTCTTCCGATCTTGTGTGCCtgtagcacgattgcagcattg
N3-F-H11	N3-R-101	GTGACTGGAGTTCAGACGTGTGCTCTTCCGATCT	CACCACGG	tgtagcacgattgcagcattg	GTGACTGGAGTTCAGACGTGTGCTCTTCCGATCTCACCACGGtgtagcacgattgcagcattg
N3-F-H12	N3-R-102	GTGACTGGAGTTCAGACGTGTGCTCTTCCGATCT	TGTGTTAA	tgtagcacgattgcagcattg	GTGACTGGAGTTCAGACGTGTGCTCTTCCGATCTTGTGTTAAtgtagcacgattgcagcattg
Ribo-F-A1	Ribo-R-5	GTGACTGGAGTTCAGACGTGTGCTCTTCCGATCT	AGCTTGGT	GGCAAATGCTTTCGCTCTGGTC	GTGACTGGAGTTCAGACGTGTGCTCTTCCGATCTAGCTTGGTGGCAAATGCTTTCGCTCTGGTC
Ribo-F-A2	Ribo-R-6	GTGACTGGAGTTCAGACGTGTGCTCTTCCGATCT	AGCTTATG	GGCAAATGCTTTCGCTCTGGTC	GTGACTGGAGTTCAGACGTGTGCTCTTCCGATCTAGCTTATGGGCAAATGCTTTCGCTCTGGTC
Ribo-F-A3	Ribo-R-7	GTGACTGGAGTTCAGACGTGTGCTCTTCCGATCT	ATAACGAC	GGCAAATGCTTTCGCTCTGGTC	GTGACTGGAGTTCAGACGTGTGCTCTTCCGATCTATAACGACGGCAAATGCTTTCGCTCTGGTC
Ribo-F-A4	Ribo-R-8	GTGACTGGAGTTCAGACGTGTGCTCTTCCGATCT	GATGGAGT	GGCAAATGCTTTCGCTCTGGTC	GTGACTGGAGTTCAGACGTGTGCTCTTCCGATCTGATGGAGTGGCAAATGCTTTCGCTCTGGTC
Ribo-F-A5	Ribo-R-9	GTGACTGGAGTTCAGACGTGTGCTCTTCCGATCT	TGATCTAA	GGCAAATGCTTTCGCTCTGGTC	GTGACTGGAGTTCAGACGTGTGCTCTTCCGATCTTGATCTAAGGCAAATGCTTTCGCTCTGGTC
Ribo-F-A6	Ribo-R-10	GTGACTGGAGTTCAGACGTGTGCTCTTCCGATCT	AGCTATAT	GGCAAATGCTTTCGCTCTGGTC	GTGACTGGAGTTCAGACGTGTGCTCTTCCGATCTAGCTATATGGCAAATGCTTTCGCTCTGGTC
Ribo-F-A7	Ribo-R-11	GTGACTGGAGTTCAGACGTGTGCTCTTCCGATCT	AGCAGAGA	GGCAAATGCTTTCGCTCTGGTC	GTGACTGGAGTTCAGACGTGTGCTCTTCCGATCTAGCAGAGAGGCAAATGCTTTCGCTCTGGTC
Ribo-F-A8	Ribo-R-12	GTGACTGGAGTTCAGACGTGTGCTCTTCCGATCT	GACGTAAG	GGCAAATGCTTTCGCTCTGGTC	GTGACTGGAGTTCAGACGTGTGCTCTTCCGATCTGACGTAAGGGCAAATGCTTTCGCTCTGGTC
Ribo-F-A9	Ribo-R-13	GTGACTGGAGTTCAGACGTGTGCTCTTCCGATCT	AGGCCTGA	GGCAAATGCTTTCGCTCTGGTC	GTGACTGGAGTTCAGACGTGTGCTCTTCCGATCTAGGCCTGAGGCAAATGCTTTCGCTCTGGTC
Ribo-F-A10	Ribo-R-14	GTGACTGGAGTTCAGACGTGTGCTCTTCCGATCT	TAAGATTA	GGCAAATGCTTTCGCTCTGGTC	GTGACTGGAGTTCAGACGTGTGCTCTTCCGATCTTAAGATTAGGCAAATGCTTTCGCTCTGGTC
Ribo-F-A11	Ribo-R-15	GTGACTGGAGTTCAGACGTGTGCTCTTCCGATCT	AGGCGAAT	GGCAAATGCTTTCGCTCTGGTC	GTGACTGGAGTTCAGACGTGTGCTCTTCCGATCTAGGCGAATGGCAAATGCTTTCGCTCTGGTC
Ribo-F-A12	Ribo-R-16	GTGACTGGAGTTCAGACGTGTGCTCTTCCGATCT	TTGTTCTT	GGCAAATGCTTTCGCTCTGGTC	GTGACTGGAGTTCAGACGTGTGCTCTTCCGATCTTTGTTCTTGGCAAATGCTTTCGCTCTGGTC
Ribo-F-B1	Ribo-R-17	GTGACTGGAGTTCAGACGTGTGCTCTTCCGATCT	TACTCCTG	GGCAAATGCTTTCGCTCTGGTC	GTGACTGGAGTTCAGACGTGTGCTCTTCCGATCTTACTCCTGGGCAAATGCTTTCGCTCTGGTC
Ribo-F-B2	Ribo-R-18	GTGACTGGAGTTCAGACGTGTGCTCTTCCGATCT	GACTGGCG	GGCAAATGCTTTCGCTCTGGTC	GTGACTGGAGTTCAGACGTGTGCTCTTCCGATCTGACTGGCGGGCAAATGCTTTCGCTCTGGTC
Ribo-F-B3	Ribo-R-19	GTGACTGGAGTTCAGACGTGTGCTCTTCCGATCT	ATATATAC	GGCAAATGCTTTCGCTCTGGTC	GTGACTGGAGTTCAGACGTGTGCTCTTCCGATCTATATATACGGCAAATGCTTTCGCTCTGGTC
Ribo-F-B4	Ribo-R-20	GTGACTGGAGTTCAGACGTGTGCTCTTCCGATCT	TAGATCGG	GGCAAATGCTTTCGCTCTGGTC	GTGACTGGAGTTCAGACGTGTGCTCTTCCGATCTTAGATCGGGGCAAATGCTTTCGCTCTGGTC
Ribo-F-B5	Ribo-R-21	GTGACTGGAGTTCAGACGTGTGCTCTTCCGATCT	AGGCAAGC	GGCAAATGCTTTCGCTCTGGTC	GTGACTGGAGTTCAGACGTGTGCTCTTCCGATCTAGGCAAGCGGCAAATGCTTTCGCTCTGGTC
Ribo-F-B6	Ribo-R-22	GTGACTGGAGTTCAGACGTGTGCTCTTCCGATCT	TCCAGGTA	GGCAAATGCTTTCGCTCTGGTC	GTGACTGGAGTTCAGACGTGTGCTCTTCCGATCTTCCAGGTAGGCAAATGCTTTCGCTCTGGTC
Ribo-F-B7	Ribo-R-23	GTGACTGGAGTTCAGACGTGTGCTCTTCCGATCT	AGGTCAAG	GGCAAATGCTTTCGCTCTGGTC	GTGACTGGAGTTCAGACGTGTGCTCTTCCGATCTAGGTCAAGGGCAAATGCTTTCGCTCTGGTC
Ribo-F-B8	Ribo-R-24	GTGACTGGAGTTCAGACGTGTGCTCTTCCGATCT	TACACTGG	GGCAAATGCTTTCGCTCTGGTC	GTGACTGGAGTTCAGACGTGTGCTCTTCCGATCTTACACTGGGGCAAATGCTTTCGCTCTGGTC
Ribo-F-B9	Ribo-R-25	GTGACTGGAGTTCAGACGTGTGCTCTTCCGATCT	TCCTTGCG	GGCAAATGCTTTCGCTCTGGTC	GTGACTGGAGTTCAGACGTGTGCTCTTCCGATCTTCCTTGCGGGCAAATGCTTTCGCTCTGGTC
Ribo-F-B10	Ribo-R-26	GTGACTGGAGTTCAGACGTGTGCTCTTCCGATCT	AGGACCTC	GGCAAATGCTTTCGCTCTGGTC	GTGACTGGAGTTCAGACGTGTGCTCTTCCGATCTAGGACCTCGGCAAATGCTTTCGCTCTGGTC
Ribo-F-B11	Ribo-R-27	GTGACTGGAGTTCAGACGTGTGCTCTTCCGATCT	TAAGCATT	GGCAAATGCTTTCGCTCTGGTC	GTGACTGGAGTTCAGACGTGTGCTCTTCCGATCTTAAGCATTGGCAAATGCTTTCGCTCTGGTC
Ribo-F-B12	Ribo-R-28	GTGACTGGAGTTCAGACGTGTGCTCTTCCGATCT	AGGATATT	GGCAAATGCTTTCGCTCTGGTC	GTGACTGGAGTTCAGACGTGTGCTCTTCCGATCTAGGATATTGGCAAATGCTTTCGCTCTGGTC
Ribo-F-C1	Ribo-R-31	GTGACTGGAGTTCAGACGTGTGCTCTTCCGATCT	AATCGTTA	GGCAAATGCTTTCGCTCTGGTC	GTGACTGGAGTTCAGACGTGTGCTCTTCCGATCTAATCGTTAGGCAAATGCTTTCGCTCTGGTC
Ribo-F-C2	Ribo-R-32	GTGACTGGAGTTCAGACGTGTGCTCTTCCGATCT	GTCTACAT	GGCAAATGCTTTCGCTCTGGTC	GTGACTGGAGTTCAGACGTGTGCTCTTCCGATCTGTCTACATGGCAAATGCTTTCGCTCTGGTC
Ribo-F-C3	Ribo-R-33	GTGACTGGAGTTCAGACGTGTGCTCTTCCGATCT	CGCTGCTC	GGCAAATGCTTTCGCTCTGGTC	GTGACTGGAGTTCAGACGTGTGCTCTTCCGATCTCGCTGCTCGGCAAATGCTTTCGCTCTGGTC
Ribo-F-C4	Ribo-R-34	GTGACTGGAGTTCAGACGTGTGCTCTTCCGATCT	GATCAACA	GGCAAATGCTTTCGCTCTGGTC	GTGACTGGAGTTCAGACGTGTGCTCTTCCGATCTGATCAACAGGCAAATGCTTTCGCTCTGGTC
Ribo-F-C5	Ribo-R-35	GTGACTGGAGTTCAGACGTGTGCTCTTCCGATCT	CGAAGGAC	GGCAAATGCTTTCGCTCTGGTC	GTGACTGGAGTTCAGACGTGTGCTCTTCCGATCTCGAAGGACGGCAAATGCTTTCGCTCTGGTC
Ribo-F-C6	Ribo-R-36	GTGACTGGAGTTCAGACGTGTGCTCTTCCGATCT	GATGCCGG	GGCAAATGCTTTCGCTCTGGTC	GTGACTGGAGTTCAGACGTGTGCTCTTCCGATCTGATGCCGGGGCAAATGCTTTCGCTCTGGTC
Ribo-F-C7	Ribo-R-37	GTGACTGGAGTTCAGACGTGTGCTCTTCCGATCT	CTACGAAG	GGCAAATGCTTTCGCTCTGGTC	GTGACTGGAGTTCAGACGTGTGCTCTTCCGATCTCTACGAAGGGCAAATGCTTTCGCTCTGGTC
Ribo-F-C8	Ribo-R-38	GTGACTGGAGTTCAGACGTGTGCTCTTCCGATCT	GATGCGTC	GGCAAATGCTTTCGCTCTGGTC	GTGACTGGAGTTCAGACGTGTGCTCTTCCGATCTGATGCGTCGGCAAATGCTTTCGCTCTGGTC
Ribo-F-C9	Ribo-R-39	GTGACTGGAGTTCAGACGTGTGCTCTTCCGATCT	CTACGGCA	GGCAAATGCTTTCGCTCTGGTC	GTGACTGGAGTTCAGACGTGTGCTCTTCCGATCTCTACGGCAGGCAAATGCTTTCGCTCTGGTC
Ribo-F-C10	Ribo-R-40	GTGACTGGAGTTCAGACGTGTGCTCTTCCGATCT	GATTCCTT	GGCAAATGCTTTCGCTCTGGTC	GTGACTGGAGTTCAGACGTGTGCTCTTCCGATCTGATTCCTTGGCAAATGCTTTCGCTCTGGTC
Ribo-F-C11	Ribo-R-41	GTGACTGGAGTTCAGACGTGTGCTCTTCCGATCT	CTACTCGA	GGCAAATGCTTTCGCTCTGGTC	GTGACTGGAGTTCAGACGTGTGCTCTTCCGATCTCTACTCGAGGCAAATGCTTTCGCTCTGGTC
Ribo-F-C12	Ribo-R-42	GTGACTGGAGTTCAGACGTGTGCTCTTCCGATCT	GATTCGAG	GGCAAATGCTTTCGCTCTGGTC	GTGACTGGAGTTCAGACGTGTGCTCTTCCGATCTGATTCGAGGGCAAATGCTTTCGCTCTGGTC
Ribo-F-D1	Ribo-R-43	GTGACTGGAGTTCAGACGTGTGCTCTTCCGATCT	AATCGGCG	GGCAAATGCTTTCGCTCTGGTC	GTGACTGGAGTTCAGACGTGTGCTCTTCCGATCTAATCGGCGGGCAAATGCTTTCGCTCTGGTC
Ribo-F-D2	Ribo-R-44	GTGACTGGAGTTCAGACGTGTGCTCTTCCGATCT	TTCGCCGA	GGCAAATGCTTTCGCTCTGGTC	GTGACTGGAGTTCAGACGTGTGCTCTTCCGATCTTTCGCCGAGGCAAATGCTTTCGCTCTGGTC
Ribo-F-D3	Ribo-R-45	GTGACTGGAGTTCAGACGTGTGCTCTTCCGATCT	CTGGCCTC	GGCAAATGCTTTCGCTCTGGTC	GTGACTGGAGTTCAGACGTGTGCTCTTCCGATCTCTGGCCTCGGCAAATGCTTTCGCTCTGGTC
Ribo-F-D4	Ribo-R-46	GTGACTGGAGTTCAGACGTGTGCTCTTCCGATCT	GAACTTAT	GGCAAATGCTTTCGCTCTGGTC	GTGACTGGAGTTCAGACGTGTGCTCTTCCGATCTGAACTTATGGCAAATGCTTTCGCTCTGGTC
Ribo-F-D5	Ribo-R-47	GTGACTGGAGTTCAGACGTGTGCTCTTCCGATCT	CGTATTGG	GGCAAATGCTTTCGCTCTGGTC	GTGACTGGAGTTCAGACGTGTGCTCTTCCGATCTCGTATTGGGGCAAATGCTTTCGCTCTGGTC
Ribo-F-D6	Ribo-R-48	GTGACTGGAGTTCAGACGTGTGCTCTTCCGATCT	GAAGCACA	GGCAAATGCTTTCGCTCTGGTC	GTGACTGGAGTTCAGACGTGTGCTCTTCCGATCTGAAGCACAGGCAAATGCTTTCGCTCTGGTC
Ribo-F-D7	Ribo-R-49	GTGACTGGAGTTCAGACGTGTGCTCTTCCGATCT	CTTAATAC	GGCAAATGCTTTCGCTCTGGTC	GTGACTGGAGTTCAGACGTGTGCTCTTCCGATCTCTTAATACGGCAAATGCTTTCGCTCTGGTC
Ribo-F-D8	Ribo-R-50	GTGACTGGAGTTCAGACGTGTGCTCTTCCGATCT	GAAGTCTT	GGCAAATGCTTTCGCTCTGGTC	GTGACTGGAGTTCAGACGTGTGCTCTTCCGATCTGAAGTCTTGGCAAATGCTTTCGCTCTGGTC
Ribo-F-D9	Ribo-R-51	GTGACTGGAGTTCAGACGTGTGCTCTTCCGATCT	GAAGAGGC	GGCAAATGCTTTCGCTCTGGTC	GTGACTGGAGTTCAGACGTGTGCTCTTCCGATCTGAAGAGGCGGCAAATGCTTTCGCTCTGGTC
Ribo-F-D10	Ribo-R-52	GTGACTGGAGTTCAGACGTGTGCTCTTCCGATCT	CGGATAAC	GGCAAATGCTTTCGCTCTGGTC	GTGACTGGAGTTCAGACGTGTGCTCTTCCGATCTCGGATAACGGCAAATGCTTTCGCTCTGGTC
Ribo-F-D11	Ribo-R-53	GTGACTGGAGTTCAGACGTGTGCTCTTCCGATCT	GAATCTGG	GGCAAATGCTTTCGCTCTGGTC	GTGACTGGAGTTCAGACGTGTGCTCTTCCGATCTGAATCTGGGGCAAATGCTTTCGCTCTGGTC
Ribo-F-D12	Ribo-R-54	GTGACTGGAGTTCAGACGTGTGCTCTTCCGATCT	CTGATTGA	GGCAAATGCTTTCGCTCTGGTC	GTGACTGGAGTTCAGACGTGTGCTCTTCCGATCTCTGATTGAGGCAAATGCTTTCGCTCTGGTC
Ribo-F-E1	Ribo-R-55	GTGACTGGAGTTCAGACGTGTGCTCTTCCGATCT	AATCCGTT	GGCAAATGCTTTCGCTCTGGTC	GTGACTGGAGTTCAGACGTGTGCTCTTCCGATCTAATCCGTTGGCAAATGCTTTCGCTCTGGTC
Ribo-F-E2	Ribo-R-56	GTGACTGGAGTTCAGACGTGTGCTCTTCCGATCT	TGCGTACA	GGCAAATGCTTTCGCTCTGGTC	GTGACTGGAGTTCAGACGTGTGCTCTTCCGATCTTGCGTACAGGCAAATGCTTTCGCTCTGGTC
Ribo-F-E3	Ribo-R-57	GTGACTGGAGTTCAGACGTGTGCTCTTCCGATCT	GAATCAAT	GGCAAATGCTTTCGCTCTGGTC	GTGACTGGAGTTCAGACGTGTGCTCTTCCGATCTGAATCAATGGCAAATGCTTTCGCTCTGGTC
Ribo-F-E4	Ribo-R-58	GTGACTGGAGTTCAGACGTGTGCTCTTCCGATCT	TGAGTCAG	GGCAAATGCTTTCGCTCTGGTC	GTGACTGGAGTTCAGACGTGTGCTCTTCCGATCTTGAGTCAGGGCAAATGCTTTCGCTCTGGTC
Ribo-F-E5	Ribo-R-59	GTGACTGGAGTTCAGACGTGTGCTCTTCCGATCT	GAATGCTC	GGCAAATGCTTTCGCTCTGGTC	GTGACTGGAGTTCAGACGTGTGCTCTTCCGATCTGAATGCTCGGCAAATGCTTTCGCTCTGGTC
Ribo-F-E6	Ribo-R-60	GTGACTGGAGTTCAGACGTGTGCTCTTCCGATCT	GAATATCC	GGCAAATGCTTTCGCTCTGGTC	GTGACTGGAGTTCAGACGTGTGCTCTTCCGATCTGAATATCCGGCAAATGCTTTCGCTCTGGTC
Ribo-F-E7	Ribo-R-61	GTGACTGGAGTTCAGACGTGTGCTCTTCCGATCT	CTTATGAA	GGCAAATGCTTTCGCTCTGGTC	GTGACTGGAGTTCAGACGTGTGCTCTTCCGATCTCTTATGAAGGCAAATGCTTTCGCTCTGGTC
Ribo-F-E8	Ribo-R-62	GTGACTGGAGTTCAGACGTGTGCTCTTCCGATCT	TCGGCACC	GGCAAATGCTTTCGCTCTGGTC	GTGACTGGAGTTCAGACGTGTGCTCTTCCGATCTTCGGCACCGGCAAATGCTTTCGCTCTGGTC
Ribo-F-E9	Ribo-R-63	GTGACTGGAGTTCAGACGTGTGCTCTTCCGATCT	AAGAAGCG	GGCAAATGCTTTCGCTCTGGTC	GTGACTGGAGTTCAGACGTGTGCTCTTCCGATCTAAGAAGCGGGCAAATGCTTTCGCTCTGGTC
Ribo-F-E10	Ribo-R-64	GTGACTGGAGTTCAGACGTGTGCTCTTCCGATCT	CTCACGAT	GGCAAATGCTTTCGCTCTGGTC	GTGACTGGAGTTCAGACGTGTGCTCTTCCGATCTCTCACGATGGCAAATGCTTTCGCTCTGGTC
Ribo-F-E11	Ribo-R-65	GTGACTGGAGTTCAGACGTGTGCTCTTCCGATCT	TCGGTCGA	GGCAAATGCTTTCGCTCTGGTC	GTGACTGGAGTTCAGACGTGTGCTCTTCCGATCTTCGGTCGAGGCAAATGCTTTCGCTCTGGTC
Ribo-F-E12	Ribo-R-66	GTGACTGGAGTTCAGACGTGTGCTCTTCCGATCT	TCGGTAAG	GGCAAATGCTTTCGCTCTGGTC	GTGACTGGAGTTCAGACGTGTGCTCTTCCGATCTTCGGTAAGGGCAAATGCTTTCGCTCTGGTC
Ribo-F-F1	Ribo-R-67	GTGACTGGAGTTCAGACGTGTGCTCTTCCGATCT	AAGATACA	GGCAAATGCTTTCGCTCTGGTC	GTGACTGGAGTTCAGACGTGTGCTCTTCCGATCTAAGATACAGGCAAATGCTTTCGCTCTGGTC
Ribo-F-F2	Ribo-R-68	GTGACTGGAGTTCAGACGTGTGCTCTTCCGATCT	GTCGCTGT	GGCAAATGCTTTCGCTCTGGTC	GTGACTGGAGTTCAGACGTGTGCTCTTCCGATCTGTCGCTGTGGCAAATGCTTTCGCTCTGGTC
Ribo-F-F3	Ribo-R-69	GTGACTGGAGTTCAGACGTGTGCTCTTCCGATCT	TCGGATGT	GGCAAATGCTTTCGCTCTGGTC	GTGACTGGAGTTCAGACGTGTGCTCTTCCGATCTTCGGATGTGGCAAATGCTTTCGCTCTGGTC
Ribo-F-F4	Ribo-R-70	GTGACTGGAGTTCAGACGTGTGCTCTTCCGATCT	CGAGCCGG	GGCAAATGCTTTCGCTCTGGTC	GTGACTGGAGTTCAGACGTGTGCTCTTCCGATCTCGAGCCGGGGCAAATGCTTTCGCTCTGGTC
Ribo-F-F5	Ribo-R-71	GTGACTGGAGTTCAGACGTGTGCTCTTCCGATCT	CGATTATC	GGCAAATGCTTTCGCTCTGGTC	GTGACTGGAGTTCAGACGTGTGCTCTTCCGATCTCGATTATCGGCAAATGCTTTCGCTCTGGTC
Ribo-F-F6	Ribo-R-72	GTGACTGGAGTTCAGACGTGTGCTCTTCCGATCT	TCGAAGCT	GGCAAATGCTTTCGCTCTGGTC	GTGACTGGAGTTCAGACGTGTGCTCTTCCGATCTTCGAAGCTGGCAAATGCTTTCGCTCTGGTC
Ribo-F-F7	Ribo-R-73	GTGACTGGAGTTCAGACGTGTGCTCTTCCGATCT	CTATCATT	GGCAAATGCTTTCGCTCTGGTC	GTGACTGGAGTTCAGACGTGTGCTCTTCCGATCTCTATCATTGGCAAATGCTTTCGCTCTGGTC
Ribo-F-F8	Ribo-R-103	GTGACTGGAGTTCAGACGTGTGCTCTTCCGATCT	AAGTTATC	GGCAAATGCTTTCGCTCTGGTC	GTGACTGGAGTTCAGACGTGTGCTCTTCCGATCTAAGTTATCGGCAAATGCTTTCGCTCTGGTC
Ribo-F-F9	Ribo-R-75	GTGACTGGAGTTCAGACGTGTGCTCTTCCGATCT	CGAACGGA	GGCAAATGCTTTCGCTCTGGTC	GTGACTGGAGTTCAGACGTGTGCTCTTCCGATCTCGAACGGAGGCAAATGCTTTCGCTCTGGTC
Ribo-F-F10	Ribo-R-76	GTGACTGGAGTTCAGACGTGTGCTCTTCCGATCT	CTACTGAC	GGCAAATGCTTTCGCTCTGGTC	GTGACTGGAGTTCAGACGTGTGCTCTTCCGATCTCTACTGACGGCAAATGCTTTCGCTCTGGTC
Ribo-F-F11	Ribo-R-77	GTGACTGGAGTTCAGACGTGTGCTCTTCCGATCT	TCTTAAGT	GGCAAATGCTTTCGCTCTGGTC	GTGACTGGAGTTCAGACGTGTGCTCTTCCGATCTTCTTAAGTGGCAAATGCTTTCGCTCTGGTC
Ribo-F-F12	Ribo-R-78	GTGACTGGAGTTCAGACGTGTGCTCTTCCGATCT	TTAGAGTC	GGCAAATGCTTTCGCTCTGGTC	GTGACTGGAGTTCAGACGTGTGCTCTTCCGATCTTTAGAGTCGGCAAATGCTTTCGCTCTGGTC
Ribo-F-G1	Ribo-R-79	GTGACTGGAGTTCAGACGTGTGCTCTTCCGATCT	AAGACGAA	GGCAAATGCTTTCGCTCTGGTC	GTGACTGGAGTTCAGACGTGTGCTCTTCCGATCTAAGACGAAGGCAAATGCTTTCGCTCTGGTC
Ribo-F-G2	Ribo-R-80	GTGACTGGAGTTCAGACGTGTGCTCTTCCGATCT	TTATTATG	GGCAAATGCTTTCGCTCTGGTC	GTGACTGGAGTTCAGACGTGTGCTCTTCCGATCTTTATTATGGGCAAATGCTTTCGCTCTGGTC
Ribo-F-G3	Ribo-R-81	GTGACTGGAGTTCAGACGTGTGCTCTTCCGATCT	CGCTATTA	GGCAAATGCTTTCGCTCTGGTC	GTGACTGGAGTTCAGACGTGTGCTCTTCCGATCTCGCTATTAGGCAAATGCTTTCGCTCTGGTC
Ribo-F-G4	Ribo-R-82	GTGACTGGAGTTCAGACGTGTGCTCTTCCGATCT	TCTATCAG	GGCAAATGCTTTCGCTCTGGTC	GTGACTGGAGTTCAGACGTGTGCTCTTCCGATCTTCTATCAGGGCAAATGCTTTCGCTCTGGTC
Ribo-F-G5	Ribo-R-83	GTGACTGGAGTTCAGACGTGTGCTCTTCCGATCT	CGGTGGTA	GGCAAATGCTTTCGCTCTGGTC	GTGACTGGAGTTCAGACGTGTGCTCTTCCGATCTCGGTGGTAGGCAAATGCTTTCGCTCTGGTC
Ribo-F-G6	Ribo-R-84	GTGACTGGAGTTCAGACGTGTGCTCTTCCGATCT	TCACCAAT	GGCAAATGCTTTCGCTCTGGTC	GTGACTGGAGTTCAGACGTGTGCTCTTCCGATCTTCACCAATGGCAAATGCTTTCGCTCTGGTC
Ribo-F-G7	Ribo-R-85	GTGACTGGAGTTCAGACGTGTGCTCTTCCGATCT	CTGGAAGC	GGCAAATGCTTTCGCTCTGGTC	GTGACTGGAGTTCAGACGTGTGCTCTTCCGATCTCTGGAAGCGGCAAATGCTTTCGCTCTGGTC
Ribo-F-G8	Ribo-R-86	GTGACTGGAGTTCAGACGTGTGCTCTTCCGATCT	CGTAAGAG	GGCAAATGCTTTCGCTCTGGTC	GTGACTGGAGTTCAGACGTGTGCTCTTCCGATCTCGTAAGAGGGCAAATGCTTTCGCTCTGGTC
Ribo-F-G9	Ribo-R-87	GTGACTGGAGTTCAGACGTGTGCTCTTCCGATCT	AAGAGAGC	GGCAAATGCTTTCGCTCTGGTC	GTGACTGGAGTTCAGACGTGTGCTCTTCCGATCTAAGAGAGCGGCAAATGCTTTCGCTCTGGTC
Ribo-F-G10	Ribo-R-88	GTGACTGGAGTTCAGACGTGTGCTCTTCCGATCT	TCAACGAG	GGCAAATGCTTTCGCTCTGGTC	GTGACTGGAGTTCAGACGTGTGCTCTTCCGATCTTCAACGAGGGCAAATGCTTTCGCTCTGGTC
Ribo-F-G11	Ribo-R-89	GTGACTGGAGTTCAGACGTGTGCTCTTCCGATCT	TGCGAGAC	GGCAAATGCTTTCGCTCTGGTC	GTGACTGGAGTTCAGACGTGTGCTCTTCCGATCTTGCGAGACGGCAAATGCTTTCGCTCTGGTC
Ribo-F-G12	Ribo-R-90	GTGACTGGAGTTCAGACGTGTGCTCTTCCGATCT	CCTGGTGT	GGCAAATGCTTTCGCTCTGGTC	GTGACTGGAGTTCAGACGTGTGCTCTTCCGATCTCCTGGTGTGGCAAATGCTTTCGCTCTGGTC
Ribo-F-H1	Ribo-R-91	GTGACTGGAGTTCAGACGTGTGCTCTTCCGATCT	AAGTAAGT	GGCAAATGCTTTCGCTCTGGTC	GTGACTGGAGTTCAGACGTGTGCTCTTCCGATCTAAGTAAGTGGCAAATGCTTTCGCTCTGGTC
Ribo-F-H2	Ribo-R-92	GTGACTGGAGTTCAGACGTGTGCTCTTCCGATCT	TGACTGAA	GGCAAATGCTTTCGCTCTGGTC	GTGACTGGAGTTCAGACGTGTGCTCTTCCGATCTTGACTGAAGGCAAATGCTTTCGCTCTGGTC
Ribo-F-H3	Ribo-R-93	GTGACTGGAGTTCAGACGTGTGCTCTTCCGATCT	AAGACTGT	GGCAAATGCTTTCGCTCTGGTC	GTGACTGGAGTTCAGACGTGTGCTCTTCCGATCTAAGACTGTGGCAAATGCTTTCGCTCTGGTC
Ribo-F-H4	Ribo-R-94	GTGACTGGAGTTCAGACGTGTGCTCTTCCGATCT	CAATGATG	GGCAAATGCTTTCGCTCTGGTC	GTGACTGGAGTTCAGACGTGTGCTCTTCCGATCTCAATGATGGGCAAATGCTTTCGCTCTGGTC
Ribo-F-H5	Ribo-R-95	GTGACTGGAGTTCAGACGTGTGCTCTTCCGATCT	CACAGTAA	GGCAAATGCTTTCGCTCTGGTC	GTGACTGGAGTTCAGACGTGTGCTCTTCCGATCTCACAGTAAGGCAAATGCTTTCGCTCTGGTC
Ribo-F-H6	Ribo-R-96	GTGACTGGAGTTCAGACGTGTGCTCTTCCGATCT	TGGTCATT	GGCAAATGCTTTCGCTCTGGTC	GTGACTGGAGTTCAGACGTGTGCTCTTCCGATCTTGGTCATTGGCAAATGCTTTCGCTCTGGTC
Ribo-F-H7	Ribo-R-97	GTGACTGGAGTTCAGACGTGTGCTCTTCCGATCT	CAACCGTG	GGCAAATGCTTTCGCTCTGGTC	GTGACTGGAGTTCAGACGTGTGCTCTTCCGATCTCAACCGTGGGCAAATGCTTTCGCTCTGGTC
Ribo-F-H8	Ribo-R-98	GTGACTGGAGTTCAGACGTGTGCTCTTCCGATCT	TGGTGCAC	GGCAAATGCTTTCGCTCTGGTC	GTGACTGGAGTTCAGACGTGTGCTCTTCCGATCTTGGTGCACGGCAAATGCTTTCGCTCTGGTC
Ribo-F-H9	Ribo-R-99	GTGACTGGAGTTCAGACGTGTGCTCTTCCGATCT	CCACAATG	GGCAAATGCTTTCGCTCTGGTC	GTGACTGGAGTTCAGACGTGTGCTCTTCCGATCTCCACAATGGGCAAATGCTTTCGCTCTGGTC
Ribo-F-H10	Ribo-R-100	GTGACTGGAGTTCAGACGTGTGCTCTTCCGATCT	TGTGTGCC	GGCAAATGCTTTCGCTCTGGTC	GTGACTGGAGTTCAGACGTGTGCTCTTCCGATCTTGTGTGCCGGCAAATGCTTTCGCTCTGGTC
Ribo-F-H11	Ribo-R-101	GTGACTGGAGTTCAGACGTGTGCTCTTCCGATCT	CACCACGG	GGCAAATGCTTTCGCTCTGGTC	GTGACTGGAGTTCAGACGTGTGCTCTTCCGATCTCACCACGGGGCAAATGCTTTCGCTCTGGTC
Ribo-F-H12	Ribo-R-102	GTGACTGGAGTTCAGACGTGTGCTCTTCCGATCT	TGTGTTAA	GGCAAATGCTTTCGCTCTGGTC	GTGACTGGAGTTCAGACGTGTGCTCTTCCGATCTTGTGTTAAGGCAAATGCTTTCGCTCTGGTC
	Inf-A-R-1	GTGACTGGAGTTCAGACGTGTGCTCTTCCGATCT	AGCGCTCG	TGGACAAANCGTCTACGCTGCAG	GTGACTGGAGTTCAGACGTGTGCTCTTCCGATCTAGCGCTCGTGGACAAANCGTCTACGCTGCAG
	Inf-A-R-2	GTGACTGGAGTTCAGACGTGTGCTCTTCCGATCT	TGCGCTTC	TGGACAAANCGTCTACGCTGCAG	GTGACTGGAGTTCAGACGTGTGCTCTTCCGATCTTGCGCTTCTGGACAAANCGTCTACGCTGCAG
	Inf-A-R-3	GTGACTGGAGTTCAGACGTGTGCTCTTCCGATCT	AGCTTGGT	TGGACAAANCGTCTACGCTGCAG	GTGACTGGAGTTCAGACGTGTGCTCTTCCGATCTAGCTTGGTTGGACAAANCGTCTACGCTGCAG
	Inf-A-R-4	GTGACTGGAGTTCAGACGTGTGCTCTTCCGATCT	AGCTTATG	TGGACAAANCGTCTACGCTGCAG	GTGACTGGAGTTCAGACGTGTGCTCTTCCGATCTAGCTTATGTGGACAAANCGTCTACGCTGCAG
	Inf-A-R-5	GTGACTGGAGTTCAGACGTGTGCTCTTCCGATCT	ATAACGAC	TGGACAAANCGTCTACGCTGCAG	GTGACTGGAGTTCAGACGTGTGCTCTTCCGATCTATAACGACTGGACAAANCGTCTACGCTGCAG
	Inf-A-R-6	GTGACTGGAGTTCAGACGTGTGCTCTTCCGATCT	GATGGAGT	TGGACAAANCGTCTACGCTGCAG	GTGACTGGAGTTCAGACGTGTGCTCTTCCGATCTGATGGAGTTGGACAAANCGTCTACGCTGCAG
	Inf-A-R-7	GTGACTGGAGTTCAGACGTGTGCTCTTCCGATCT	TGATCTAA	TGGACAAANCGTCTACGCTGCAG	GTGACTGGAGTTCAGACGTGTGCTCTTCCGATCTTGATCTAATGGACAAANCGTCTACGCTGCAG
	Inf-A-R-8	GTGACTGGAGTTCAGACGTGTGCTCTTCCGATCT	AGCTATAT	TGGACAAANCGTCTACGCTGCAG	GTGACTGGAGTTCAGACGTGTGCTCTTCCGATCTAGCTATATTGGACAAANCGTCTACGCTGCAG
	Inf-A-R-9	GTGACTGGAGTTCAGACGTGTGCTCTTCCGATCT	AGCAGAGA	TGGACAAANCGTCTACGCTGCAG	GTGACTGGAGTTCAGACGTGTGCTCTTCCGATCTAGCAGAGATGGACAAANCGTCTACGCTGCAG
	Inf-A-R-10	GTGACTGGAGTTCAGACGTGTGCTCTTCCGATCT	GACGTAAG	TGGACAAANCGTCTACGCTGCAG	GTGACTGGAGTTCAGACGTGTGCTCTTCCGATCTGACGTAAGTGGACAAANCGTCTACGCTGCAG
	Inf-A-R-11	GTGACTGGAGTTCAGACGTGTGCTCTTCCGATCT	AGGCCTGA	TGGACAAANCGTCTACGCTGCAG	GTGACTGGAGTTCAGACGTGTGCTCTTCCGATCTAGGCCTGATGGACAAANCGTCTACGCTGCAG
	Inf-A-R-12	GTGACTGGAGTTCAGACGTGTGCTCTTCCGATCT	TAAGATTA	TGGACAAANCGTCTACGCTGCAG	GTGACTGGAGTTCAGACGTGTGCTCTTCCGATCTTAAGATTATGGACAAANCGTCTACGCTGCAG
	Inf-B-R-2	GTGACTGGAGTTCAGACGTGTGCTCTTCCGATCT	AGCGCTCG	GTCGCTGTTTGGAGACAC	GTGACTGGAGTTCAGACGTGTGCTCTTCCGATCTAGCGCTCGGTCGCTGTTTGGAGACAC
	Inf-B-R-3	GTGACTGGAGTTCAGACGTGTGCTCTTCCGATCT	TGCGCTTC	GTCGCTGTTTGGAGACAC	GTGACTGGAGTTCAGACGTGTGCTCTTCCGATCTTGCGCTTCGTCGCTGTTTGGAGACAC
	Inf-B-R-4	GTGACTGGAGTTCAGACGTGTGCTCTTCCGATCT	AGCTTGGT	GTCGCTGTTTGGAGACAC	GTGACTGGAGTTCAGACGTGTGCTCTTCCGATCTAGCTTGGTGTCGCTGTTTGGAGACAC
	Inf-B-R-5	GTGACTGGAGTTCAGACGTGTGCTCTTCCGATCT	AGCTTATG	GTCGCTGTTTGGAGACAC	GTGACTGGAGTTCAGACGTGTGCTCTTCCGATCTAGCTTATGGTCGCTGTTTGGAGACAC
	Inf-B-R-6	GTGACTGGAGTTCAGACGTGTGCTCTTCCGATCT	ATAACGAC	GTCGCTGTTTGGAGACAC	GTGACTGGAGTTCAGACGTGTGCTCTTCCGATCTATAACGACGTCGCTGTTTGGAGACAC
	Inf-B-R-7	GTGACTGGAGTTCAGACGTGTGCTCTTCCGATCT	GATGGAGT	GTCGCTGTTTGGAGACAC	GTGACTGGAGTTCAGACGTGTGCTCTTCCGATCTGATGGAGTGTCGCTGTTTGGAGACAC
	Inf-B-R-8	GTGACTGGAGTTCAGACGTGTGCTCTTCCGATCT	TGATCTAA	GTCGCTGTTTGGAGACAC	GTGACTGGAGTTCAGACGTGTGCTCTTCCGATCTTGATCTAAGTCGCTGTTTGGAGACAC
	Inf-B-R-9	GTGACTGGAGTTCAGACGTGTGCTCTTCCGATCT	AGCTATAT	GTCGCTGTTTGGAGACAC	GTGACTGGAGTTCAGACGTGTGCTCTTCCGATCTAGCTATATGTCGCTGTTTGGAGACAC
	Inf-B-R-10	GTGACTGGAGTTCAGACGTGTGCTCTTCCGATCT	AGCAGAGA	GTCGCTGTTTGGAGACAC	GTGACTGGAGTTCAGACGTGTGCTCTTCCGATCTAGCAGAGAGTCGCTGTTTGGAGACAC
	Inf-B-R-11	GTGACTGGAGTTCAGACGTGTGCTCTTCCGATCT	GACGTAAG	GTCGCTGTTTGGAGACAC	GTGACTGGAGTTCAGACGTGTGCTCTTCCGATCTGACGTAAGGTCGCTGTTTGGAGACAC
	Inf-B-R-12	GTGACTGGAGTTCAGACGTGTGCTCTTCCGATCT	AGGCCTGA	GTCGCTGTTTGGAGACAC	GTGACTGGAGTTCAGACGTGTGCTCTTCCGATCTAGGCCTGAGTCGCTGTTTGGAGACAC
	Inf-B-R-13	GTGACTGGAGTTCAGACGTGTGCTCTTCCGATCT	TAAGATTA	GTCGCTGTTTGGAGACAC	GTGACTGGAGTTCAGACGTGTGCTCTTCCGATCTTAAGATTAGTCGCTGTTTGGAGACAC
	HRV#1-F-1	GTGACTGGAGTTCAGACGTGTGCTCTTCCGATCT	AGCGCTCG	GAAACACGGACACCCAAAGTAGT	GTGACTGGAGTTCAGACGTGTGCTCTTCCGATCTAGCGCTCGGAAACACGGACACCCAAAGTAGT
	HRV#1-F-2	GTGACTGGAGTTCAGACGTGTGCTCTTCCGATCT	TGCGCTTC	GAAACACGGACACCCAAAGTAGT	GTGACTGGAGTTCAGACGTGTGCTCTTCCGATCTTGCGCTTCGAAACACGGACACCCAAAGTAGT
	HRV#1-F-5	GTGACTGGAGTTCAGACGTGTGCTCTTCCGATCT	AGCTTGGT	GAAACACGGACACCCAAAGTAGT	GTGACTGGAGTTCAGACGTGTGCTCTTCCGATCTAGCTTGGTGAAACACGGACACCCAAAGTAGT
	HRV#1-F-6	GTGACTGGAGTTCAGACGTGTGCTCTTCCGATCT	AGCTTATG	GAAACACGGACACCCAAAGTAGT	GTGACTGGAGTTCAGACGTGTGCTCTTCCGATCTAGCTTATGGAAACACGGACACCCAAAGTAGT
	HRV#1-F-7	GTGACTGGAGTTCAGACGTGTGCTCTTCCGATCT	ATAACGAC	GAAACACGGACACCCAAAGTAGT	GTGACTGGAGTTCAGACGTGTGCTCTTCCGATCTATAACGACGAAACACGGACACCCAAAGTAGT
	HRV#1-F-8	GTGACTGGAGTTCAGACGTGTGCTCTTCCGATCT	GATGGAGT	GAAACACGGACACCCAAAGTAGT	GTGACTGGAGTTCAGACGTGTGCTCTTCCGATCTGATGGAGTGAAACACGGACACCCAAAGTAGT
	HRV#1-F-9	GTGACTGGAGTTCAGACGTGTGCTCTTCCGATCT	TGATCTAA	GAAACACGGACACCCAAAGTAGT	GTGACTGGAGTTCAGACGTGTGCTCTTCCGATCTTGATCTAAGAAACACGGACACCCAAAGTAGT
	HRV#1-F-10	GTGACTGGAGTTCAGACGTGTGCTCTTCCGATCT	AGCTATAT	GAAACACGGACACCCAAAGTAGT	GTGACTGGAGTTCAGACGTGTGCTCTTCCGATCTAGCTATATGAAACACGGACACCCAAAGTAGT
	HRV#1-F-11	GTGACTGGAGTTCAGACGTGTGCTCTTCCGATCT	AGCAGAGA	GAAACACGGACACCCAAAGTAGT	GTGACTGGAGTTCAGACGTGTGCTCTTCCGATCTAGCAGAGAGAAACACGGACACCCAAAGTAGT
	HRV#1-F-12	GTGACTGGAGTTCAGACGTGTGCTCTTCCGATCT	GACGTAAG	GAAACACGGACACCCAAAGTAGT	GTGACTGGAGTTCAGACGTGTGCTCTTCCGATCTGACGTAAGGAAACACGGACACCCAAAGTAGT
	HRV#1-F-13	GTGACTGGAGTTCAGACGTGTGCTCTTCCGATCT	AGGCCTGA	GAAACACGGACACCCAAAGTAGT	GTGACTGGAGTTCAGACGTGTGCTCTTCCGATCTAGGCCTGAGAAACACGGACACCCAAAGTAGT
	HRV#1-F-14	GTGACTGGAGTTCAGACGTGTGCTCTTCCGATCT	TAAGATTA	GAAACACGGACACCCAAAGTAGT	GTGACTGGAGTTCAGACGTGTGCTCTTCCGATCTTAAGATTAGAAACACGGACACCCAAAGTAGT

## Sheet: qPCR Primers for Suppl Fig 9
qPCR Primers for Suppl Fig 9
WHOInfA	Influenza A #1-F	ATGAGYCTTYTAACCGAGGTCGAAACG
	Influenza A #1-R	TGGACAAANCGTCTACGCTGCAG
InfluenzaAvirus	Influenza A #2-F	AATAAATCATAAGTCAGAGGTGACAGGATTGG
	Influenza A #2-R	AATAAATCATAACTCATGGARTGGCTAAAG
InfluenzaBvirus	INFB-F	AATAAATCATAAGCCTTCTCCATCTTCTG
	INFB-R	AATAAATCATAAGTCGCTGTTTGGAGACAC
HRV	HRV#1-F	TCCTCCGGCCCCTGAAT
	HRV#1-R	GAAACACGGACACCCAAAGTAGT
HRV	HRV#2-F	GGCCCCTGAATGYGGCTAA
	HRV#2-R	GAAACACGGACACCCAAAGTAG

## Sheet: Viral amplicons
Amplicon	Sequence (lowercase bases are primer binding sites)
N1	gaccccaaaatcagcgaaatGCACCCCGCATTACGTTTGGTGGACCCTcagattcaactggcagt aaccaga
N1-spike-in	gaccccaaaatcagcgaaatGTAGACAGAAAGCACGTAAGCGCTTCTATAGTGGGAAGAGAAGTTATACCAACcagattcaactggcagtaaccaga
N3	gggagccttgaatacaccaaaaGATCACATTGGCACCCGCAATCCTGCTAAcaatgctgcaatc gtgctaca
N3-spike-in	gggagccttgaatacaccaaaaGTAGACAGAAAGCACGTAAGCGCTTCTATAGTGGGAAGAGAAGTTATACCAACcaatgctgcaatcgtgctaca
rRNA	ggcattcgtattgcgccgctagaggtgaaattcttggaccggcgcaagacggaccagagcgaaagcatttgcc
RTC	ggcattcgtattgcgccgctaTGAGTCATAGAAAACAATGCCTAATCCGCAAGGTCGTGATCTCCAATAAAGGAGTAggaccagagcgaaagcatttgcc
InfA-WSN	ctcatggaatggctaaagACAAGACCAATCCTGTCACCTCTGACTAAGGGGATTTTAGGATTTGTGTTCACGCTCACCGTGCCCAGTGAGCGGGGActgcagcgtagacgctttgtcca
InfA-Wy	ctcatggagtggctaaagACAAGACCAATTCTGTCACCTCTGACTAAGGGGATTCTGGGGTTTGTGTTCACGCTCACCGTGCCCAGTGAGCGAGGActgcagcgtagacgatttgtcct
InfB-Lee	gccttctccatcttctgTTAGTGAAAGCAGGTAGGCAATTgtgtctccaaacagcgac
HRVA1a	tcctccggcccctgaatGCGGCTAACCTTAAACCTGCAGCCATGGCTCATAAGCCAATGAGTTTATGGTCGTAACGAGTAATTGCGGGATGGGACCGactactttgggtgtccgtgtttc
HRVA1b	tcctccggcccctgaatGCGGCTAACCTTAAACCTGCAGCCATGGTTCATAAACCAATGAGATTATGGTCGTAATGAGCAATTGCGGGATGGGACCGactactttgggtgtccgtgtttc
HRVA2	tcctccggcccctgaatGTGGCTAACCTTAACCCTGCAGCTAGAGCACGTAACCCAACGTGTATCTAGTCGTAATGAGCAATTGCGGGATGGGACCAactactttgggtgtccgtgtttc
N2	ttacaaacattggccgcaaaTTGCACAATTTGCCCCCAGCGCTTCAGCGttcttcggaatgtcgcgc
E	acaggtacgttaatagttaatagcgtACTTCTTTTTCTTGCTTTCGTGGTATTCTTGCTAGTTACACTAGCCATCCTTACTGCGCTTCGATtgtgtgcgtactgctgcaatat
S2	gctggtgctgcagcttattaTGTGGGTTATCTTCAACCTAGGACTTTTCTATTAAAATATAATGAAAATGGAACCATTACAGATGCTGtagactgtgcacttgaccct
N	ggggaacttctcctgctagaatGGCTGGCAATGGCGGTGATGCTGCTCTTGCTTTGCTGCTGCTTGACAGATTGAACcagcttgagagcaaaatgtctg
HKU	aatcagacaaggaactgattaCAAACATTGGCCGCAAATTGCACAATTTGCCCCCAGCGCTTCAGCGTTCTTCGGAATGTCGCGCATTGGcatggaagtcacaccttcg
RPP30	agatttggacctgcgagcgGGTTCTGACCTGAAGGCTCTGCGCGGacttgtggagacagccgctc
GAPDH	cttcaacagcgacaccCACTCCTCCACCTTTGACGCTGGGGCTGGCATTGCCCTCAACGACCACTTTGTCAAGCTCATTTCCTggtatgacaacgaattt

## Sheet: Oligos for T7 transcripts
Name	Sequence
RTC gBlock	GCCTACGAGATAATACGACTCACTATAGGGNNNggcattcgtattgcgccgctaTGAGTCATAGAAAACAATGCCTAATCCGCAAGGTCGTGATCTCCAATAAAGGAG TAGGACCAGAGCGAAAGCATTTGCCATAGCTCC
N1F-F	CTAGTGACCCCAAAATCAGCGAAATGTAG
N1F-R	ATTTCGCTGATTTTGGGGTCA
N1R-F	CAGATTCAACTGGCAGTAACCAGAG
N1R-R	AATTCTCTGGTTACTGCCAGTTGAATCTGGTTG
N3F-F	CTAGTGGGAGCCTTGAATACACCAAAAGTAG
N3F-R	TTTTGGTGTATTCAAGGCTCCCA
N3R-F	CAATGCTGCAATCGTGCTACAG
N3R-R	AATTCTGTAGCACGATTGCAGCATTGGTTG
Insert-F	ACAGAAAGCACGTAAGCGCTTCTATAGTGGGAAGAGAAGTTATACCAAC
Insert-R	GTATAACTTCTCTTCCCACTATAGAAGCGCTTACGTGCTTTCTGTCTAC
